# Supplementary material for: Comparative Single‐Cell Transcriptomic Landscape Reveals the Regulatory Mechanisms of Lactation during Selective Breeding in Asian Water Buffalo
Source: Adv Sci (Weinh). 2025 Jul 11;12(37):e08847. doi: 10.1002/advs.202508847 (PMC12499429; doi:10.1002/advs.202508847)
Supplement: Supplementary file 2 — Supplemental Table 1 [file ADVS-12-e08847-s001.xlsx]

## Sheet: Table S1
Table S1. The sample information.
Sample	Breed	Type	Parity	Days in milk	Sex	Milk yield
BLJ1	Binglangjiang	River	1	60	Female	4.5 kg/day
BLJ2	Binglangjiang	River	1	53	Female	3 kg/day
DH1	Dehong	Swamp	1	76	Female	-
DH2	Dehong	Swamp	1	37	Female	-

## Sheet: Table S2
Table S2. Overview of the scRNA-seq quality control measures.
Sample ID	Tissue	Raw cell number	Mean genes per cell (raw)	Cell number after filtering out low-quality cells	Cell number after doublet removal	Mean genes per cell after doublet removal	Cell number after filtering out cells exceeding 10% of mitochondrial content	Mean genes per cell after filtering out cells exceeding 10% of mitochondrial content
BLJ1-2-CTQ	Pituitary	7155	865	7155	6745	830	6696	831
BLJ2-2-CTQ	Pituitary	4910	722	4910	4717	698	4662	702
BLJ2-CTQ_10X	Pituitary	15562	2423	15562	13625	2393	13625	2393
DH1-2-CTQ	Pituitary	10479	1830	10479	9601	1669	9585	1671
DH2-2-CTQ	Pituitary	9650	602	9634	8890	583	8869	584
DH2-CTQ_10X	Pituitary	18173	2087	18173	15531	1967	15531	1967
BLJ1-6-FZ	Lung	6089	1424	6089	5792	1393	5757	1395
BLJ2-6-FZ	Lung	8660	1086	8660	8060	1032	8051	1033
DH1-6-FZ	Lung	10351	1404	10351	9494	1300	9489	1300
DH2-6-FZ	Lung	6083	1103	6083	5787	1065	5763	1066
BLJ1-9-GZ	Liver	2933	524	2933	2864	511	2639	519
BLJ1-9-GZ_10X	Liver	12182	2001	12182	10995	1804	10995	1804
BLJ2-9-GZ	Liver	2840	564	2840	2775	556	1860	567
DH1-9-GZ	Liver	29436	188	8468	7754	256	3685	283
DH1-9-GZ_10X	Liver	12014	2156	12014	10859	1952	10859	1952
DH2-9-GZ	Liver	3000	601	3000	2928	590	2639	591
BLJ1-13-JC	Colon	8236	1119	8236	7692	1076	7501	1080
BLJ2-13-JC	Colon	9967	1380	9967	9163	1348	9030	1342
DH1-13-JC	Colon	11561	1094	11561	10491	1015	10337	1009
DH2-13-JC	Colon	10301	1246	10301	9452	1173	9204	1180
BLJ1-11-JR	Muscle	1947	389	1947	1917	376	1895	376
BLJ1-11-JR_10X	Muscle	12441	1118	12441	11203	1077	11203	1077
BLJ2-11-JR	Muscle	1969	387	1969	1938	382	1839	386
DH1-11-JR	Muscle	1925	389	1925	1895	379	1840	380
DH1-11-JR_10X	Muscle	8357	1245	8357	7798	1191	7798	1191
DH2-11-JR	Muscle	1933	523	1933	1903	511	1800	511
BLJ1-4-LW	Rumen	3120	641	3116	3038	620	1407	848
BLJ2-4-LW	Rumen	7722	685	7721	7243	668	5194	738
DH1-4-LW	Rumen	5838	378	4196	4033	536	1947	934
DH2-4-LW	Rumen	3991	783	3991	3864	761	2471	935
BLJ1-1-RX-1	Mammary	8130	1478	8130	7601	1437	7552	1444
BLJ1-1-RX-2	Mammary	6826	1332	6826	6453	1304	6435	1307
BLJ2-1-RX-1	Mammary	11279	1310	11279	10261	1185	10227	1187
BLJ2-1-RX-2	Mammary	7287	1070	7287	6862	1040	6813	1045
DH1-1-RX	Mammary	5711	896	5711	5450	870	5449	870
DH1-RX_10X	Mammary	12693	1902	12693	11404	1829	11404	1829
DH2-1-RX	Mammary	9074	1424	9074	8415	1300	8412	1300
BLJ1-5-SC	Duodenum	5844	1570	5844	5571	1505	5275	1490
BLJ2-5-SC	Duodenum	4458	1312	4458	4299	1275	4231	1281
DH1-5-SC	Duodenum	14291	1160	14291	12657	1012	12371	1002
DH2-5-SC	Duodenum	11233	1182	11233	10224	1151	10187	1152
BLJ1-7-XQN	Hypothalamus	9419	380	9378	8670	368	8581	369
BLJ1-7-XQN_10X	Hypothalamus	10615	2113	10615	9629	2017	9629	2017
BLJ2-7-XQN	Hypothalamus	4043	743	4041	3910	736	3715	738
DH1-7-XQN	Hypothalamus	4965	499	4961	4764	484	4717	484
DH1-7-XQN_10X	Hypothalamus	8613	2332	8612	7971	2165	7971	2165
DH2-7-XQN	Hypothalamus	1870	517	1849	1822	511	1759	517
BLJ1-12-XY	Blood	9786	1345	9786	9020	1283	9016	1450
BLJ2-12-XY	Blood	8418	1344	8418	7851	1292	7850	1283
DH1-12-XY	Blood	6419	1489	6419	6089	1450	6086	1292
DH2-12-XY	Blood	7729	1684	7729	7251	1603	7245	1603
BLJ-10-XZ_10X	Heart	11385	1655	11385	10348	1566	10348	1566
BLJ1-10-XZ	Heart	1919	449	1893	1864	439	1697	443
BLJ2-10-XZ	Heart	8612	354	6014	5671	321	5408	325
DH1-10-XZ	Heart	10279	185	3659	3493	278	3183	278
DH1-10-XZ_10X	Heart	5624	1600	5624	5371	1555	5371	1555
DH2-10-XZ	Heart	1907	408	1850	1822	404	1642	408
BLJ1-8-ZF	Adipose	777	598	771	766	589	676	628
BLJ2-8-ZF	Adipose	1210	312	1038	994	341	986	341
BLJ2-8-ZF_10X	Adipose	6185	2544	6185	5874	2493	5874	2493
DH1-8-ZF	Adipose	2760	842	2756	2693	826	2519	856
DH1-8-ZF_10X	Adipose	9373	1562	9058	8402	1357	8402	1358
DH2-8-ZF	Adipose	2106	555	2073	2039	555	1809	565
		479665

## Sheet: Table S3
Table S3. Buffalo scRNA-seq data summary.
Sample	Tissue	Cell number	Platform
BLJ1	Adipose	676	DNBSEQ T7
BLJ2	Adipose	6860	DNBSEQ T7
DH1	Adipose	10921	DNBSEQ T7
DH2	Adipose	1809	DNBSEQ T7
BLJ1	Blood	9016	DNBSEQ T7
BLJ2	Blood	7850	DNBSEQ T7
DH1	Blood	6086	DNBSEQ T7
DH2	Blood	7245	DNBSEQ T7
BLJ1	Colon	7501	DNBSEQ T7
BLJ2	Colon	9030	DNBSEQ T7
DH1	Colon	10337	DNBSEQ T7
DH2	Colon	9204	DNBSEQ T7
BLJ1	Duodenum	5275	DNBSEQ T7
BLJ2	Duodenum	4231	DNBSEQ T7
DH1	Duodenum	12371	DNBSEQ T7
DH2	Duodenum	10187	DNBSEQ T7
BLJ1	Heart	12045	DNBSEQ T7
BLJ2	Heart	5408	DNBSEQ T7
DH1	Heart	8554	DNBSEQ T7
DH2	Heart	1642	DNBSEQ T7
BLJ1	Hypothalamus	18210	DNBSEQ T7
BLJ2	Hypothalamus	3715	DNBSEQ T7
DH1	Hypothalamus	12688	DNBSEQ T7
DH2	Hypothalamus	1759	DNBSEQ T7
BLJ1	Liver	13634	DNBSEQ T7
BLJ2	Liver	1860	DNBSEQ T7
DH1	Liver	14544	DNBSEQ T7
DH2	Liver	2639	DNBSEQ T7
BLJ1	Lung	5757	DNBSEQ T7
BLJ2	Lung	8051	DNBSEQ T7
DH1	Lung	9489	DNBSEQ T7
DH2	Lung	5763	DNBSEQ T7
BLJ1	Mammary	13987	DNBSEQ T7
BLJ2	Mammary	17040	DNBSEQ T7
DH1	Mammary	16853	DNBSEQ T7
DH2	Mammary	8412	DNBSEQ T7
BLJ1	Muscle	13098	DNBSEQ T7
BLJ2	Muscle	1839	DNBSEQ T7
DH1	Muscle	9638	DNBSEQ T7
DH2	Muscle	1800	DNBSEQ T7
BLJ1	Pituitary	6696	DNBSEQ T7
BLJ2	Pituitary	18287	DNBSEQ T7
DH1	Pituitary	9585	DNBSEQ T7
DH2	Pituitary	24400	DNBSEQ T7
BLJ1	Rumen	1407	DNBSEQ T7
BLJ2	Rumen	5194	DNBSEQ T7
DH1	Rumen	1947	DNBSEQ T7
DH2	Rumen	2471	DNBSEQ T7

## Sheet: Table S4
Table S4. List of global cell clusters profiled.
Cell type	Cell number	Median genes per cell	Median UMI counts per cell
Adipocytes	777	1104	2054
Adipocytes progenitor cells	8892	1705	2952
Alveolar epithelial type 1 cells	237	1213	1843
Alveolar epithelial type 2 cells	6391	1350	2573
Astrocytes	2104	869.5	1552
B cells	13085	1293	2164
Basal cells	2730	1338	2269
Cardiomyocytes	9909	834	1944
Cholangiocytes	9730	2533	4398
Ciliated epithelial cells	259	1422	2169
Club cells	282	1354.5	2231
Corticotropes	4401	2312	4116
Dendritic cells	14371	1255	1951
Endocardial cells	1779	286	547
Endometrium cells	1035	416	934
Endothelial cells	24154	1121	1646
Enterocytes	3116	1813.5	3630
Epithelial cells	2546	3183	8225
Excitatory neurons	4861	916	1513
Fibro&Adipogenic progenitor cells	2713	1113	1727
Fibroblasts	16524	1203	1870
Folliculostellates	14009	1462	2219
Goblet cells	4714	855.5	1613
Gonadotropes	2319	1841	3077
Granule cells	596	1244.5	2559
Hepatoblasts	2382	470	773
Hepatocytes	12031	679	970
Hormone producing cells	6736	558	1058
Hormone responsive cells	1628	1406	2337
Kupffer cells	1661	1164	1345
Lactotropes	9748	2573	5135
Luminal cells	28824	1619	3948
Lymphatic endothelial cells	4194	972	1359
Macrophages	11889	1126	1701
Mast cells	2529	793	1077
Megakaryocytes	2297	1781	3522
Mesothelial cells	4226	1379	2961
Microglia cells	9765	958	1456
Monocytes	9833	1570	2745
Muscle satellite cells	239	778	1040
Myofiberblasts	12387	1105	2160
Myonuclei cells	7235	580	1018
Neuronal cells	1450	463	883
Neutrophil cells	308	750.5	1214
NK cells	1073	1214	2058
Oligodendrocytes	16322	1316.5	2282
Oligodendrocytes progenitor cells	2622	940	1726
Pericytes	3431	1012	1620
Plasma cells	6327	1352	3038
Proliferative basal cells	143	2637	6763
Proliferative T cells	1153	1788	3423
Schwann cells	217	1326	1998
Smooth muscle cells	2227	968	1434
Somatotropes	11387	1613	2566
Spinous cells	4170	637	1076
Stromal cells	342	1004.5	1542
T cells	61380	1070	1821
Unknown	5321	426	819

## Sheet: Table S5
Table S5. The marker genes of the cell types.
Tissue	Cell type	Marker	Reference or website
Adipose	Adipocytes	ADIPOQ	[1] Merrick D, Sakers A, Irgebay Z, et al. Identification of a mesenchymal progenitor cell hierarchy in adipose tissue[J]. Science, 2019, 364(6438): eaav2501. [2] Schwalie P C, Dong H, Zachara M, et al. A stromal cell population that inhibits adipogenesis in mammalian fat depots[J]. Nature, 2018, 559(7712): 103-108. [3] Emont M P, Jacobs C, Essene A L, et al. A single-cell atlas of human and mous…
	Adipocyte progenitor cells	ZFPM2,CDH11,RORA
	Endothelial cells	PECAM1,EMP1,VIM
	Endometrium cells	CSMD1,LRP1B,CTNNA3,FSTL5,CYTB
	Macrophages	C1QB,C1QC,C1QA,CTSB,CTSC
	Mast cells	KIT
	Smooth muscle cells	RGS6
	Mesothelial cells	MGP,CFB,C3,C1R
	T cells	CD3E,CD3D,CD3G,PTPRC
Blood	B cells	CD79B,MS4A1,MS4A1	[1] Yan Y, Zhu S, Jia M, et al. Advances in single-cell transcriptomics in animal research[J]. Journal of Animal Science and Biotechnology, 2024, 15(1): 102. [2] Elmentaite R, Kumasaka N, Roberts K, et al. Cells of the human intestinal tract mapped across space and time[J]. Nature, 2021, 597(7875): 250-255. [3] Wu J J, Zhu S, Gu F, et al. Cross-tissue single-cell transcriptomic landscape reveals …
	T cells	CD3E,CD3D,CD3G
	Monocytes	CTSB,CTSS,TYROBP
	NK cells	NKG7,GZMA
	Proliferative T cells	CD4,TOP2A,MKI67
	Plasma cells	JCHAIN,MZB1
	Dendritic cells	CTSS,CD74,F13A1
Colon	B cells	CD79A,CD79B,BANK1,MS4A1,CD74	[1] Elmentaite R, Kumasaka N, Roberts K, et al. Cells of the human intestinal tract mapped across space and time[J]. Nature, 2021, 597(7875): 250-255. [2] Yan Y, Zhu S, Jia M, et al. Advances in single-cell transcriptomics in animal research[J]. Journal of Animal Science and Biotechnology, 2024, 15(1): 102. [3] Hu C, Li T, Xu Y, et al. CellMarker 2.0: an updated database of manually curated cell …
	T cells	CD3E,CD3D,CD3G,PTPRC
	Macrophages	C1QB,C1QC,C1QA,CTSB,CTSC
	Fibroblasts	COL3A1,DCN,COL1A1,GSN
	Epithelial cells	KRT19,CDH1,CD24,EPCAM
	Endothelial cells	PECAM1,EMP1,VIM
	Dendritic cells	CLEC9A,CD74,IRF8
	Schwann cells	S100A4,ERBB3,CDH19,GPM6B,L1CAM,DPYSL2,VIM
Duodenum	Goblet cells	MUC2,TFF3,SPINK4,REG4,AGR2,FCGBP	[1] Hickey J W, Becker W R, Nevins S A, et al. Organization of the human intestine at single-cell resolution[J]. Nature, 2023, 619(7970): 572-584. [2] Hu C, Li T, Xu Y, et al. CellMarker 2.0: an updated database of manually curated cell markers in human/mouse and web tools based on scRNA-seq data[J]. Nucleic acids research, 2023, 51(D1): D870-D876. [3] Elmentaite R, Ross A D B, Roberts K, et al. …
	Plasma cells	JCHAIN,MZB1
	Dendritic cells	CD74
	Enterocytes	PIGR,SPINK1,C3,C5,KRT8,C4BPA
	B cells	MS4A1,BANK1,LTB,RPL37A,RPS24,BTG1
	Macrophages	C1QA,C1QB,C1QC,LIPA,CSF1R,CD74
	Lymphatic endothelial cells	LYVE1,PECAM1,VWF
	Mast cells	KIT
	Endothelial cells	PECAM1,VWF,PLVAP,IGFBP7,KDR
	T cells	CD3E,CD3D,IL7R,PTPRC
	Fibroblasts	COL1A1,COL3A1,DCN,FN1,SPARC,COL1A2
Heart	Fibroblasts	COL3A1,GSN,DCN	[1] Litviňuková M, Talavera-López C, Maatz H, et al. Cells of the adult human heart[J]. Nature, 2020, 588(7838): 466-472. [2] Hu C, Li T, Xu Y, et al. CellMarker 2.0: an updated database of manually curated cell markers in human/mouse and web tools based on scRNA-seq data[J]. Nucleic acids research, 2023, 51(D1): D870-D876. [3] https://azimuth.hubmapconsortium.org/
	Lymphatic endothelial cells	LYVE1,VIM
	Cardiomyocytes	TTN,RYR2,ACTN2
	Endothelial cells	FLT1,VIM,PTPRB
	Macrophages	MRC1,CSF1R
	Endocardial cells	ATP6,COX3,CYTB,COX1
	T cells	CD3D,CD3E,CD3G
	Pericytes	PDE1C,DLC1,EGFLAM
	Smooth muscle cells	ACTA2,MYH11
	Mast cells	KIT,IL1RL1
	Neutrophil cells	ARHGAP15,PTPRC,WDFY4
	Neuronal cells	NLGN1,NRXN1,CDH19
Hypothalamus	Oligodendrocytes	MOBP,MBP,PLP1,CNP,APOD	[1] Kim D W, Washington P W, Wang Z Q, et al. The cellular and molecular landscape of hypothalamic patterning and differentiation from embryonic to late postnatal development[J]. Nature communications, 2020, 11(1): 4360. [2] Hu C, Li T, Xu Y, et al. CellMarker 2.0: an updated database of manually curated cell markers in human/mouse and web tools based on scRNA-seq data[J]. Nucleic acids research,…
	Microglia cells	P2RY12,CX3CR1,CSF1R,TMEM119,GPC5,APOE
	Excitatory neurons	SYT1,SNAP25,MAP1B,STMN2,NEFM
	Oligodendrocyte progenitor cells	PDGFRA,VCAN,PTPRZ1,OLIG1,BCAN
	Astrocytes	SLC1A3,SLC1A2,APOE,GFAP,RORA,CARMIL1
	Endothelial cells	PECAM1,EMP1,VIM
Lung	Proliferative T cells	MKI67,TOP2A,CD4,CD3E	[1] Travaglini K J, Nabhan A N, Penland L, et al. A molecular cell atlas of the human lung from single-cell RNA sequencing[J]. Nature, 2020, 587(7835): 619-625. [2] Madissoon E, Oliver A J, Kleshchevnikov V, et al. A spatially resolved atlas of the human lung characterizes a gland-associated immune niche[J]. Nature genetics, 2023, 55(1): 66-77. [3] Hu C, Li T, Xu Y, et al. CellMarker 2.0: an upda…
	T cells	CD3E,PTPRC,CD3D,CD3G
	B cells	MS4A1,CD79A,BANK1,PAX5
	Monocytes	S100A8,S100A9,CD14,FCGR3A,CCR2
	Alveolar epithelial type 1 cells	AGER,PDPN,CAV1
	Alveolar epithelial type 2 cells	SFTPC,SFTPB,LAMP3,NAPSA
	Megakaryocytes	PPBP,ITGA2B,PF4
	Lymphatic endothelial cells	LYVE1
	Fibroblasts	COL1A1,COL3A1,DCN,FAP,PDGFRA
	Club cells	SCGB1A1,SCGB3A2,CYP2F2
	Dendritic cells	CD1C,CLEC9A,HLA-DRA
	Macrophages	MARCO
	Plasma cells	JCHAIN,MZB1
	Ciliated epithelial cells	FOXJ1,DNAH5,PIFO
Liver	Hepatocytes	ALB,APOE,TTR,FGB,HP,AHSG,AMBP	[1] Hu C, Li T, Xu Y, et al. CellMarker 2.0: an updated database of manually curated cell markers in human/mouse and web tools based on scRNA-seq data[J]. Nucleic acids research, 2023, 51(D1): D870-D876. [2] https://azimuth.hubmapconsortium.org/
	Cholangiocytes	KRT19,SOX9,ANXA4,CFTR,SCTR
	Kupffer cells	CD68,MARCO,FOLR2,VSIG4,TIMD4
	Endothelial cells	PECAM1,CDH5,CLDN5,LYVE1,STAB2
	Fibroblasts	ACTA2,COL1A1,PDGFRA,LUM,DCN
	T cells	CD3E,CD3D,CD8A,CD4,FOXP3
	B cells	CD19,MS4A1,CD79A,CD27,BANK1
	Dendritic cells	CD1C,CLEC9A,HLA-DRA,CD83,CCR7
	Hepatoblasts	AFP,DLK1,LIN28B,EPCAM,CD24
Mammary	Luminal cells	CSN3,CSN2,CSN1S1,ELF5,CD24,PLIN2,BTN1A1	[1] Wu J J, Zhu S, Gu F, et al. Cross-tissue single-cell transcriptomic landscape reveals the key cell subtypes and their potential roles in the nutrient absorption and metabolism in dairy cattle[J]. Journal of Advanced Research, 2022, 37: 1-18. [2] Twigger A J, Engelbrecht L K, Bach K, et al. Transcriptional changes in the mammary gland during lactation revealed by single cell sequencing of cell…
	T cells	CD3E,PTPRC,CCL5,RPL35A,RPS24,BTG1
	Endothelial cells	PECAM1,CAV1,VIM,FABP4,CDH5,CLDN5
	Monocytes	SRGN,AIF1,LAPTM5,CTSB,CTSS,PTPRC
	Macrophages	CD74,C1QB,CTSS,CSF1R,MRC1,LCP1
	Hormone responsive cells	FOX1A,PPLR,AREG
	Pericytes	PDGFRB,CALD1,COL3A1,COL1A1,COL1A2,IGFBP7
	Basal cells	KRT5,ACTA2,MYH11,DST,TPM1,TPM2
	Smooth muscle cells	ACTA2,MYLK,MYH11,CALD1,DES,TPM2
	B cells	CD79A,MS4A1,JCHAIN,MZB1,IGLL1,CD19
	Dendritic cells	CD1C,CD74,CLEC9A,HLA-DRA,LCP1,ARPC1B
	Fibroblasts	COL1A1,COL3A1,DCN,LUM,FBN1,PDGFRA
	Mast cells	CPA3,KIT,MS4A2,FCER1A,CTSG,IL1RL1
Muscle	Myofiberblasts	PPM1L,MBNL1,MLIP,DMD,MYPN,OBSCN,EYA4	[1] Cai C, Yue Y, Yue B. Single-cell RNA sequencing in skeletal muscle developmental biology[J]. Biomedicine & Pharmacotherapy, 2023, 162: 114631. [2] Wu J J, Zhu S, Gu F, et al. Cross-tissue single-cell transcriptomic landscape reveals the key cell subtypes and their potential roles in the nutrient absorption and metabolism in dairy cattle[J]. Journal of Advanced Research, 2022, 37: 1-18. [3] Mc…
	Neuronal cells	CSMD1,LRP1B,PTPRD,CNTNAP2,NRXN3
	Myonuclei cells	TCAP,TPM2,MB,ACTA1,TPM3,ATP2A2,CKM
	Endothelial cells	PECAM1,CAV1,FLT1,VIM,CDH5,CLDN5
	Macrophages	CSF1R,MRC1,CD74,C1QB,CTSB,CTS
	Fibro&Adipogenic progenitor cells	DCN,COL6A3,COL4A1,LAMA2,FBN1,PDGFRA
	Mast cells	KIT,IL1RL1,CPA3,MS4A2,FCER1A,CTSG
	Lymphatic endothelial cells	PROX1,FLT4,LYVE1,PDPN,CCL21
	T cells	PTPRC,CD3E,CD4,CD8A,IL7R
	Muscle satellite cells	PAX7,NCAM1,ITGA7,CDH15,MYF5
Pituitary	Microglia cells	C1QA,C1QB,C1QC,CXCL16,APOE,TMSB4X,CD74	[1] Zhang S, Cui Y, Ma X, et al. Single-cell transcriptomics identifies divergent developmental lineage trajectories during human pituitary development[J]. Nature communications, 2020, 11(1): 5275. [2] Fletcher P A, Smiljanic K, Maso Prévide R, et al. Cell type-and sex-dependent transcriptome profiles of rat anterior pituitary cells[J]. Frontiers in endocrinology, 2019, 10: 623. [3] Hu C, Li T, X…
	Somatotropes	GH,GHRHR,ADCY2,KCNIP4,DLK1,CALD1
	Folliculostellates	CLU,KRT8,GLUL,SPARCL1,EPCAM,IGSF1
	Hormone producing cells	SCG2,SCG3,CHGA,NNAT,CALM2
	Gonadotropes	GNRHR,CGA,ESR1,TGFBR3,FGF14
	Stromal cells	VIM,SPARC,IGFBP7,ITM2B,KRT19
	T cells	PTPRC,CCL5,BTG1,RPLP2,RPS14
	Monocytes	SRGN,ANXA1,COTL1,ARPC1B,NFKBIA
	Corticotropes	POMC,NRXN1,CNTNAP2,PDE10A,TOX
	Endothelial cells	PECAM1,TEK,FLT1,KDR,PLVAP,TIMP3
	Lactotropes	PRLR,ROBO1,ROBO2,SYT1,NEGR1
Rumen	Proliferative basal cells	TOP2A,MKI67,KRT5,KRT14,HMGB2,CENPS,CTCF	[1] Deng J, Liu Y J, Wei W T, et al. Single-cell transcriptome and metagenome profiling reveals the genetic basis of rumen functions and convergent developmental patterns in ruminants[J]. Genome Research, 2023, 33(10): 1690-1707. [2] Wu J J, Zhu S, Gu F, et al. Cross-tissue single-cell transcriptomic landscape reveals the key cell subtypes and their potential roles in the nutrient absorption and …
	Basal cells	KRT5,KRT14,KRT15,COL17A1
	Spinous cells	KRT6A,S100A8,ACAA2,BDH1,FABP5
	Granule cells	DLK2
	T cells	CD3E,CD3D
	Fibroblasts	COL1A2,COL3A1,DCN,LUM,COL1A1,PDGFRB,APOE,CXCL12
	Smooth muscle cells	MYLK,MYH11,ACTA2,MYL9,TAGLN
	Endothelial cells	PECAM1,KDR,VWF,CDH5,CLDN5,SOX17
	Lymphatic endothelial cells	LYVE1,PROX1

## Sheet: Table S6
Table S6. The top 100 genes highly expressed in each cell type.
Gene	Cell type	avg_log2FC	pval	padj	pct.1	pct.2
THRB	Adipocytes	1.43353	7.05714e-214	1.39481e-211	72.8443	31.3272
RBPMS	Adipocytes	1.15363	3.50793e-238	7.53375e-236	58.816	18.2238
DLC1	Adipocytes	1.23177	5.32006e-155	7.32851e-153	68.3398	31.1202
ADAMTS5	Adipocytes	1.52166	0	0	55.2124	4.2538
ZBTB20	Adipocytes	1.13074	1.01065e-76	6.03183e-75	84.8134	55.3557
ADIPOQ	Adipocytes	2.30033	0	0	81.5959	0.7541
PPP2R3A	Adipocytes	1.31378	2.3394e-204	4.34063e-202	65.6371	26.1631
PLA2G7	Adipocytes	1.09527	0	0	53.2819	7.65255
COL5A2	Adipocytes	1.10282	0	0	57.529	11.1348
COL3A1	Adipocytes	2.02214	0	0	89.5753	16.8082
PDE1A	Adipocytes	1.38354	0	0	61.9048	14.6837
ACVR1C	Adipocytes	1.86616	0	0	69.3694	1.76058
ZEB2	Adipocytes	1.20981	3.65919e-183	5.87085e-181	63.964	24.7594
LOC102390255	Adipocytes	1.34981	4.53158e-219	9.15547e-217	66.1519	25.145
ACADL	Adipocytes	1.16099	0	0	58.4299	13.3729
TNS1	Adipocytes	1.25209	1.98156e-289	5.09878e-287	62.5483	17.9278
EPB41	Adipocytes	1.00758	2.72134e-134	3.3136e-132	64.4788	33.1365
ABCA9	Adipocytes	2.60858	0	0	84.9421	7.51753
PITPNC1	Adipocytes	1.13161	1.34201e-207	2.52437e-205	59.8456	20.496
LUC7L3	Adipocytes	1.04352	7.25707e-80	4.49856e-78	70.1416	49.4248
TRARG1	Adipocytes	1.17585	0	0	53.4106	0.207201
SLC6A4	Adipocytes	1.02924	0	0	48.1338	2.3789
NFIB	Adipocytes	1.05031	3.91202e-119	4.07253e-117	68.5972	35.905
PCSK5	Adipocytes	1.36103	4.86056e-305	1.31259e-302	62.677	17.4495
NTRK2	Adipocytes	1.43334	0	0	63.4492	11.3138
ADIPOR2	Adipocytes	1.45916	0	0	63.5779	12.7644
SOX5	Adipocytes	2.51296	0	0	86.4865	30.8348
ITPR2	Adipocytes	1.29535	1.96265e-176	2.92521e-174	77.2201	40.4574
CPNE8	Adipocytes	1.06854	0	0	54.6976	12.5557
ACSS3	Adipocytes	1.55161	0	0	70.6564	16.6866
LRMDA	Adipocytes	1.22675	1.8171e-176	2.72315e-174	68.7259	28.8138
G0S2	Adipocytes	1.78996	0	0	68.8546	6.21628
PPP2R5A	Adipocytes	1.09724	3.88738e-141	5.02503e-139	60.7465	31.0884
RGS7	Adipocytes	1.85622	0	0	60.6178	14.951
PICALM	Adipocytes	1.54191	3.72669e-219	7.58548e-217	83.3977	52.4039
DLG2	Adipocytes	1.59811	1.09425e-184	1.81986e-182	74.3887	36.5534
TENM4	Adipocytes	1.76971	0	0	69.2407	19.6321
LOC112585216	Adipocytes	1.60027	4.45826e-215	8.87585e-213	99.4852	98.0966
PNPLA2	Adipocytes	1.65488	0	0	70.7851	5.5553
VAV3	Adipocytes	1.47774	1.65391e-305	4.51105e-303	68.0824	21.0951
PTGER3	Adipocytes	1.77252	0	0	62.0335	6.49818
SCP2	Adipocytes	1.15673	3.56321e-140	4.56275e-138	59.9743	29.6194
MACF1	Adipocytes	1.10366	2.87122e-110	2.71919e-108	70.0129	46.1414
PCDH7	Adipocytes	1.06951	2.5007e-167	3.68684e-165	53.5393	18.9577
SLIT2	Adipocytes	1.59137	0	0	63.3205	13.917
USP53	Adipocytes	1.60508	0	0	70.5277	16.4665
CDK14	Adipocytes	0.985121	1.14266e-178	1.73145e-176	55.0837	19.1808
SEMA3C	Adipocytes	1.31148	0	0	63.4492	14.681
CD36	Adipocytes	1.856	0	0	81.5959	20.6025
EEPD1	Adipocytes	1.81676	0	0	66.9241	10.6801
CALD1	Adipocytes	1.3904	1.63797e-212	3.19112e-210	77.2201	31.3782
EFNA5	Adipocytes	1.35489	0	0	62.9344	15.0812
EBF1	Adipocytes	2.47037	0	0	80.8237	15.2763
COL5A3	Adipocytes	0.999089	0	0	48.2625	2.81021
UTRN	Adipocytes	1.09461	5.2502e-116	5.30367e-114	71.8147	44.9383
LAMA4	Adipocytes	1.79509	0	0	74.6461	16.0388
SMOC1	Adipocytes	1.40815	0	0	58.1725	5.84907
RORA	Adipocytes	1.24553	9.13142e-108	8.4427e-106	75.4183	45.1902
SPTBN1	Adipocytes	1.03736	4.62696e-101	3.8127e-99	78.7645	50.5088
EHBP1	Adipocytes	1.53784	2.50421e-262	5.93934e-260	72.2008	28.9374
COL4A2	Adipocytes	1.28541	0	0	62.0335	13.7886
COL4A1	Adipocytes	1.54462	0	0	69.112	16.3345
GPC6	Adipocytes	2.56328	0	0	82.7542	18.9312
MYCBP2	Adipocytes	1.29009	5.82344e-180	8.87343e-178	74.1313	40.6134
PCDH9	Adipocytes	1.12376	5.10493e-133	6.13379e-131	62.677	27.0199
N4BP2L1	Adipocytes	1.24299	2.21049e-296	5.79722e-294	65.5084	20.4995
STARD13	Adipocytes	0.985595	2.10062e-121	2.28264e-119	58.4299	26.7572
PFKFB3	Adipocytes	1.30114	0	0	59.9743	12.6254
ZFPM2	Adipocytes	1.0815	1.04873e-247	2.32554e-245	63.0631	17.898
TRPS1	Adipocytes	1.09843	3.04139e-154	4.1477e-152	60.7465	25.8201
FABP4	Adipocytes	1.79096	0	0	76.5766	6.31748
KCNB2	Adipocytes	1.65831	0	0	63.5779	10.0135
ASPH	Adipocytes	1.74679	0	0	78.3784	30.479
ACER3	Adipocytes	1.98383	0	0	73.3591	12.9234
DGAT2	Adipocytes	1.71572	0	0	63.964	2.74863
ADM	Adipocytes	1.53853	0	0	64.0927	4.63287
PDE3B	Adipocytes	2.27745	0	0	85.7143	23.9452
ZBTB16	Adipocytes	1.34588	6.57642e-151	8.92398e-149	72.8443	35.2032
SIK2	Adipocytes	1.8507	0	0	72.973	19.14
MAML2	Adipocytes	1.22079	1.80643e-150	2.41522e-148	66.1519	30.9433
PDGFD	Adipocytes	1.20086	0	0	51.8662	9.20693
CDH13	Adipocytes	1.54322	5.42997e-201	9.93975e-199	69.3694	29.6209
CEACAM1	Adipocytes	1.36312	0	0	66.538	15.3546
LIPE	Adipocytes	1.94199	0	0	74.6461	2.31833
LOC112580628	Adipocytes	1.03443	0	0	50.3218	7.78833
GHR	Adipocytes	3.62282	0	0	96.139	31.1859
PLIN1	Adipocytes	2.17259	0	0	78.8932	0.542861
RBMS3	Adipocytes	1.98068	3.99897e-298	1.05895e-295	78.7645	32.2287
CHL1	Adipocytes	0.999815	1.83935e-250	4.11215e-248	50.8366	12.7367
FOXP1	Adipocytes	1.14938	1.03194e-120	1.10377e-118	70.2703	44.6125
MITF	Adipocytes	1.04029	7.60977e-125	8.54142e-123	59.5882	28.8292
PPARG	Adipocytes	2.4008	0	0	83.1403	13.1485
SORBS1	Adipocytes	1.94471	0	0	81.982	26.4808
CC2D2B	Adipocytes	1.18753	0	0	51.7375	3.58172
GPAM	Adipocytes	1.03129	9.59656e-271	2.33702e-268	48.0051	10.8302
TCF7L2	Adipocytes	1.59703	2.16672e-232	4.61697e-230	68.4685	28.0824
AUTS2	Adipocytes	2.1181	2.34742e-266	5.61631e-264	84.0412	39.6831
LOC102402779	Adipocytes	1.20329	4.04539e-125	4.57834e-123	77.9923	45.0592
DIAPH2	Adipocytes	1.40326	6.29948e-188	1.06719e-185	73.2304	36.4562
LOC112582669	Adipocytes	1.40476	0	0	62.0335	16.8365
ZNF385D	Adipocytes progenitor cells	2.02319	0	0	72.256	12.9736
DLC1	Adipocytes progenitor cells	1.18247	0	0	74.9438	30.1907
TENM3	Adipocytes progenitor cells	1.68311	0	0	79.8246	35.8081
GPM6A	Adipocytes progenitor cells	2.97191	0	0	90.2609	21.7925
ROBO2	Adipocytes progenitor cells	1.78361	0	0	75.8547	20.435
CCDC80	Adipocytes progenitor cells	1.80774	0	0	82.2987	6.9203
ZBTB20	Adipocytes progenitor cells	1.54626	0	0	89.4399	54.6338
LPP	Adipocytes progenitor cells	1.17924	0	0	76.6307	34.7937
NAALADL2	Adipocytes progenitor cells	1.69029	0	0	83.0522	38.5078
FNDC3B	Adipocytes progenitor cells	1.2154	0	0	77.6428	33.4488
STAG1	Adipocytes progenitor cells	1.25851	0	0	80.3306	41.0755
CFB	Adipocytes progenitor cells	1.31607	0	0	81.8713	15.9541
LOC102403881	Adipocytes progenitor cells	1.24624	0	0	79.3522	11.4869
LOC102402713	Adipocytes progenitor cells	1.1736	0	0	76.1246	9.77767
COL3A1	Adipocytes progenitor cells	2.99025	0	0	96.7274	15.1229
PARD3B	Adipocytes progenitor cells	1.50915	0	0	80.713	34.2029
GPR1	Adipocytes progenitor cells	1.16149	0	0	54.7458	2.42658
ERBB4	Adipocytes progenitor cells	1.56614	0	0	72.7283	30.2343
FN1	Adipocytes progenitor cells	1.40769	0	0	79.1723	14.3484
PID1	Adipocytes progenitor cells	1.15648	0	0	67.0153	18.6353
PITPNC1	Adipocytes progenitor cells	1.53142	0	0	76.1583	19.2995
MYO1D	Adipocytes progenitor cells	1.53495	0	0	72.6046	16.8142
BNC2	Adipocytes progenitor cells	2.56268	0	0	84.4467	13.0316
DAPK1	Adipocytes progenitor cells	1.35143	0	0	68.1287	17.5181
LOC102410118	Adipocytes progenitor cells	1.46641	0	0	69.1633	22.271
SVEP1	Adipocytes progenitor cells	1.54474	0	0	70.9064	5.39061
MGP	Adipocytes progenitor cells	1.27312	0	0	78.3063	11.942
PDE3A	Adipocytes progenitor cells	1.34768	0	0	70.9739	16.4849
SOX5	Adipocytes progenitor cells	2.22736	0	0	86.5385	29.67
DCN	Adipocytes progenitor cells	1.48662	0	0	80.1507	13.3119
BICC1	Adipocytes progenitor cells	2.03862	0	0	82.5236	14.3922
LRMDA	Adipocytes progenitor cells	1.75698	0	0	81.0391	27.6972
PTPN14	Adipocytes progenitor cells	1.50368	0	0	70.5016	13.1872
RABGAP1L	Adipocytes progenitor cells	1.14267	0	0	75.7872	39.5041
DISP1	Adipocytes progenitor cells	1.20378	0	0	67.6788	16.2089
KCNT2	Adipocytes progenitor cells	1.23632	0	0	69.0396	16.5189
LOC102416626	Adipocytes progenitor cells	1.13388	0	0	69.377	15.201
LOC102394267	Adipocytes progenitor cells	1.91237	0	0	89.7323	25.4172
CDON	Adipocytes progenitor cells	1.31069	0	0	70.3891	11.759
LOC112585216	Adipocytes progenitor cells	1.67782	0	0	99.9325	98.0573
PBX1	Adipocytes progenitor cells	1.70552	0	0	79.8808	24.065
NFIA	Adipocytes progenitor cells	1.57195	0	0	85.65	42.6864
SHROOM3	Adipocytes progenitor cells	1.40122	0	0	64.8673	15.5411
SLC4A4	Adipocytes progenitor cells	1.70931	0	0	74.91	17.1064
SLIT2	Adipocytes progenitor cells	2.14155	0	0	82.4224	12.4464
TSPAN5	Adipocytes progenitor cells	1.32015	0	0	66.0819	11.5658
UNC5C	Adipocytes progenitor cells	1.90954	0	0	75.3149	14.1936
CDK14	Adipocytes progenitor cells	1.85491	0	0	79.7796	17.8644
COL1A2	Adipocytes progenitor cells	1.52456	0	0	80.4431	11.1515
SEMA3C	Adipocytes progenitor cells	2.0946	0	0	81.6239	13.2449
MAGI2	Adipocytes progenitor cells	1.32205	0	0	75.6635	29.9916
GLI3	Adipocytes progenitor cells	2.38609	0	0	81.7364	10.7668
PLXNA4	Adipocytes progenitor cells	1.82071	0	0	75	13.1014
CALD1	Adipocytes progenitor cells	1.66906	0	0	86.3698	30.2101
EFNA5	Adipocytes progenitor cells	2.02199	0	0	79.1386	13.7095
C3	Adipocytes progenitor cells	2.03358	0	0	93.9496	21.7861
LOC112587028	Adipocytes progenitor cells	1.62343	0	0	91.9816	79.9734
UST	Adipocytes progenitor cells	1.9972	0	0	79.0486	13.3946
UTRN	Adipocytes progenitor cells	1.25079	0	0	82.8835	44.1228
LAMA4	Adipocytes progenitor cells	1.49488	0	0	75.7872	14.7872
FLRT2	Adipocytes progenitor cells	1.41017	0	0	69.3545	8.28766
RORA	Adipocytes progenitor cells	1.53867	0	0	83.3333	44.3769
MEIS2	Adipocytes progenitor cells	1.78485	0	0	76.8219	9.82688
THSD4	Adipocytes progenitor cells	1.66433	0	0	70.8614	16.3403
EXOC6B	Adipocytes progenitor cells	1.62335	0	0	82.8273	37.7428
SPTBN1	Adipocytes progenitor cells	1.30133	0	0	87.4606	49.7188
EFEMP1	Adipocytes progenitor cells	1.46921	0	0	73.9316	9.94283
MEIS1	Adipocytes progenitor cells	1.47475	0	0	73.6955	11.2494
ANTXR1	Adipocytes progenitor cells	1.72985	0	0	78.475	11.5009
TSHZ2	Adipocytes progenitor cells	1.15163	0	0	66.498	19.6079
GFRA4	Adipocytes progenitor cells	1.15705	0	0	66.453	4.63646
CACNB2	Adipocytes progenitor cells	1.50904	0	0	70.8952	20.286
PLXDC2	Adipocytes progenitor cells	2.77875	0	0	89.4512	22.674
PARD3	Adipocytes progenitor cells	1.23	0	0	77.744	35.1771
CELF2	Adipocytes progenitor cells	2.43849	0	0	88.0342	37.7423
LOC102405658	Adipocytes progenitor cells	1.29806	0	0	64.1588	7.24881
COL14A1	Adipocytes progenitor cells	1.59306	0	0	75.6073	8.58165
RUNX1T1	Adipocytes progenitor cells	1.17835	0	0	70.4453	18.5765
ZFPM2	Adipocytes progenitor cells	2.83166	0	0	87.7755	16.3875
KCNB2	Adipocytes progenitor cells	1.44496	0	0	63.664	8.8916
SULF1	Adipocytes progenitor cells	1.26746	0	0	66.1156	6.63482
SOX6	Adipocytes progenitor cells	1.77544	0	0	77.0918	25.8104
MAML2	Adipocytes progenitor cells	1.82322	0	0	82.0625	29.8427
TTC28	Adipocytes progenitor cells	1.22718	0	0	74.5052	28.7584
MAML3	Adipocytes progenitor cells	1.24087	0	0	67.4989	21.4192
CDH11	Adipocytes progenitor cells	1.84625	0	0	75.6635	8.2047
ARL15	Adipocytes progenitor cells	1.36752	0	0	75.3936	30.3827
GHR	Adipocytes progenitor cells	1.1454	0	0	77.193	30.2619
FBXL7	Adipocytes progenitor cells	1.12999	0	0	66.9366	18.4523
PRKD1	Adipocytes progenitor cells	1.36174	0	0	73.6955	20.023
ADAMTSL3	Adipocytes progenitor cells	1.26455	0	0	66.7454	13.5422
RBMS3	Adipocytes progenitor cells	2.22258	0	0	86.8758	31.0699
FOXP1	Adipocytes progenitor cells	1.21034	0	0	80.0607	43.8518
PTPRG	Adipocytes progenitor cells	1.13777	0	0	76.4957	36.1539
ARHGAP28	Adipocytes progenitor cells	1.2814	0	0	64.6536	8.53347
PRKG1	Adipocytes progenitor cells	2.5535	0	0	87.9555	26.9667
ARHGAP6	Adipocytes progenitor cells	1.53359	0	0	73.2006	20.3469
LOC102402779	Adipocytes progenitor cells	1.20233	0	0	82.9172	44.2578
DIAPH2	Adipocytes progenitor cells	1.49868	0	0	81.2978	35.5025
C4BPA	Adipocytes progenitor cells	1.96795	0	0	87.157	11.7964
TACC1	Alveolar epithelial type 1 cells	1.47167	2.47111e-85	3.36998e-83	78.0591	30.6386
FGFR1	Alveolar epithelial type 1 cells	1.13051	1.40674e-122	3.06951e-120	62.8692	13.6324
MFHAS1	Alveolar epithelial type 1 cells	1.12942	1.34231e-133	3.23995e-131	61.1814	12.4754
ARHGEF26	Alveolar epithelial type 1 cells	1.14104	2.04708e-171	6.64693e-169	58.6498	9.20322
CLDN18	Alveolar epithelial type 1 cells	2.40956	0	0	83.1224	1.49657
PTTG1IP	Alveolar epithelial type 1 cells	1.18693	1.02218e-82	1.36e-80	68.3544	24.0285
NEDD9	Alveolar epithelial type 1 cells	1.66467	1.19326e-154	3.39022e-152	76.3713	18.5894
AGER	Alveolar epithelial type 1 cells	3.64639	0	0	97.0464	1.72365
CLIC5	Alveolar epithelial type 1 cells	1.58574	9.24323e-179	3.19126e-176	72.9958	13.7421
VEGFA	Alveolar epithelial type 1 cells	1.39993	2.72932e-167	8.45934e-165	66.2447	12.496
CAVIN2	Alveolar epithelial type 1 cells	1.30782	0	0	60.7595	5.40635
LOC102390255	Alveolar epithelial type 1 cells	2.67006	8.08857e-209	3.39409e-206	94.0928	25.1841
COL4A4	Alveolar epithelial type 1 cells	1.5638	2.17096e-255	1.13871e-252	70.0422	9.41039
ACTG1	Alveolar epithelial type 1 cells	1.93911	1.47044e-87	2.08887e-85	97.0464	59.8802
KRT19	Alveolar epithelial type 1 cells	1.4627	9.99942e-161	2.93263e-158	70.4641	14.2083
PMP22	Alveolar epithelial type 1 cells	1.27074	1.7402e-285	1.03182e-282	60.7595	6.16774
WSB1	Alveolar epithelial type 1 cells	1.30687	1.51792e-67	1.78454e-65	71.308	30.5504
ALDH1A1	Alveolar epithelial type 1 cells	2.72279	2.26384e-211	9.64783e-209	93.2489	23.9358
ANXA1	Alveolar epithelial type 1 cells	1.64084	1.24431e-120	2.63091e-118	81.0127	23.7024
LOC102410118	Alveolar epithelial type 1 cells	1.96284	1.42364e-156	4.13083e-154	86.4979	23.2835
PTGR1	Alveolar epithelial type 1 cells	1.9932	0	0	78.481	5.38064
CD9	Alveolar epithelial type 1 cells	1.89466	7.7336e-177	2.63667e-174	81.4346	19.3395
GPRC5A	Alveolar epithelial type 1 cells	1.4649	0	0	67.0886	1.01771
MGST1	Alveolar epithelial type 1 cells	1.15793	2.10793e-123	4.63661e-121	63.2911	14.5166
TST	Alveolar epithelial type 1 cells	1.23919	5.19127e-201	2.08223e-198	60.7595	8.53055
TIMP3	Alveolar epithelial type 1 cells	1.64612	1.01846e-144	2.67101e-142	76.7932	17.8104
CD63	Alveolar epithelial type 1 cells	1.49403	1.00251e-86	1.40222e-84	79.7468	31.7004
MYL6	Alveolar epithelial type 1 cells	1.86309	2.55616e-102	4.41261e-100	91.9831	46.1023
TMBIM6	Alveolar epithelial type 1 cells	1.46905	1.10476e-77	1.41466e-75	86.9198	52.133
AQP5	Alveolar epithelial type 1 cells	1.72464	0	0	72.9958	1.6362
KRT7	Alveolar epithelial type 1 cells	2.10488	0	0	79.3249	2.5541
KRT8	Alveolar epithelial type 1 cells	1.63471	9.6624e-172	3.17521e-169	72.5738	14.2736
KRT18	Alveolar epithelial type 1 cells	1.22542	9.04197e-175	3.00756e-172	61.6034	9.76198
PHLDA1	Alveolar epithelial type 1 cells	2.10865	0	0	82.7004	6.16976
SPOCK2	Alveolar epithelial type 1 cells	1.15547	3.80383e-186	1.42123e-183	56.962	7.97154
LAMB3	Alveolar epithelial type 1 cells	1.21316	0	0	59.9156	4.15224
PRDX6	Alveolar epithelial type 1 cells	2.94305	0	0	94.5148	15.284
PDPN	Alveolar epithelial type 1 cells	2.26793	0	0	82.2785	4.88918
EPHX1	Alveolar epithelial type 1 cells	1.33633	1.0286e-151	2.77772e-149	69.1983	14.5161
PRSS23	Alveolar epithelial type 1 cells	1.23693	3.63071e-144	9.4312e-142	51.0549	8.15174
APLP2	Alveolar epithelial type 1 cells	1.97593	5.52095e-125	1.25487e-122	88.1857	34.6689
AHNAK	Alveolar epithelial type 1 cells	1.66258	7.85183e-78	1.01018e-75	86.9198	38.5121
S100A2	Alveolar epithelial type 1 cells	1.77794	2.32354e-195	9.1847e-193	80.1688	14.8218
S100A10	Alveolar epithelial type 1 cells	1.74674	1.88931e-112	3.70726e-110	83.1224	30.3092
F3	Alveolar epithelial type 1 cells	1.39964	0	0	60.3376	2.48277
CYR61	Alveolar epithelial type 1 cells	1.35258	1.03928e-233	4.8873e-231	59.4937	7.09371
LOC102415534	Alveolar epithelial type 1 cells	3.45744	0	0	90.2954	0.941594
LRRFIP1	Alveolar epithelial type 1 cells	1.7928	2.05751e-108	3.84374e-106	87.7637	38.2296
HSD17B13	Alveolar epithelial type 1 cells	1.69529	0	0	64.135	3.77167
ANXA3	Alveolar epithelial type 1 cells	1.31661	6.6664e-263	3.63652e-260	66.2447	7.92517
IGFBP7	Alveolar epithelial type 1 cells	1.37224	9.4439e-96	1.54241e-93	60.7595	15.3253
HOPX	Alveolar epithelial type 1 cells	2.32233	0	0	87.7637	8.3879
LIMCH1	Alveolar epithelial type 1 cells	2.21649	1.92943e-165	5.91295e-163	88.1857	25.9256
ANXA5	Alveolar epithelial type 1 cells	1.66593	4.23288e-121	9.09069e-119	81.0127	26.6819
CAV1	Alveolar epithelial type 1 cells	2.38405	0	0	89.8734	13.1881
EZR	Alveolar epithelial type 1 cells	1.4464	1.31595e-79	1.70917e-77	82.2785	36.8552
COL12A1	Alveolar epithelial type 1 cells	1.27955	9.91122e-276	5.63184e-273	61.1814	6.29048
ANXA2	Alveolar epithelial type 1 cells	1.56934	4.24554e-93	6.46911e-91	83.1224	34.2588
F2RL2	Alveolar epithelial type 1 cells	1.34868	2.71226e-269	1.50973e-266	64.9789	7.40749
CALM2	Alveolar epithelial type 1 cells	1.17581	2.1352e-42	1.75414e-40	80.5907	51.547
SPTBN1	Alveolar epithelial type 1 cells	1.18054	2.77281e-42	2.25728e-40	83.1224	50.5446
EFEMP1	Alveolar epithelial type 1 cells	1.485	1.24658e-201	5.07472e-199	70.8861	11.3405
TMSB10	Alveolar epithelial type 1 cells	2.16588	1.53462e-87	2.16875e-85	97.8903	56.3548
SCEL	Alveolar epithelial type 1 cells	1.43182	0	0	65.4008	2.3245
LMO7	Alveolar epithelial type 1 cells	1.32526	1.76911e-124	3.98782e-122	68.3544	16.6039
LOC102396772	Alveolar epithelial type 1 cells	1.38596	1.02222e-191	3.92692e-189	58.2278	8.20417
DSTN	Alveolar epithelial type 1 cells	1.39433	3.5678e-121	7.72315e-119	69.6203	18.418
UCP3	Alveolar epithelial type 1 cells	1.49442	0	0	67.0886	2.21789
ADM	Alveolar epithelial type 1 cells	1.25383	0	0	59.9156	4.71629
CADM1	Alveolar epithelial type 1 cells	1.37789	9.6903e-75	1.20138e-72	76.7932	33.2754
LOC102412653	Alveolar epithelial type 1 cells	1.19491	0	0	52.7426	0.731651
ALDH2	Alveolar epithelial type 1 cells	1.42418	1.34275e-95	2.17997e-93	78.0591	30.2812
LOC102403096	Alveolar epithelial type 1 cells	2.51554	0	0	90.2954	9.39754
SPINT2	Alveolar epithelial type 1 cells	1.77154	4.47068e-119	9.37983e-117	83.9662	29.1826
LOC102410361	Alveolar epithelial type 1 cells	2.90527	0	0	87.7637	0.526748
LOC102389842	Alveolar epithelial type 1 cells	3.4273	0	0	91.9831	2.13472
CXCL17	Alveolar epithelial type 1 cells	1.67205	0	0	69.1983	2.16446
BCAM	Alveolar epithelial type 1 cells	1.54253	2.24753e-299	1.39322e-296	69.6203	8.00859
MYADM	Alveolar epithelial type 1 cells	1.19688	1.14879e-99	1.91057e-97	65.8228	17.8043
HSP90AA1	Alveolar epithelial type 1 cells	1.11064	6.8626e-29	4.01669e-27	91.1392	64.9846
ALAS1	Alveolar epithelial type 1 cells	2.16641	4.68189e-255	2.40941e-252	82.7004	13.6609
SLC6A20	Alveolar epithelial type 1 cells	1.38481	0	0	64.9789	4.15047
LOC102400830	Alveolar epithelial type 1 cells	1.48261	6.44708e-75	8.02942e-73	85.654	42.1096
NPC1	Alveolar epithelial type 1 cells	1.16514	1.13349e-164	3.39736e-162	62.0253	10.8162
LOC102399486	Alveolar epithelial type 1 cells	1.7411	4.2009e-218	1.81872e-215	78.481	14.381
ACTB	Alveolar epithelial type 1 cells	1.57593	1.42996e-61	1.55387e-59	95.7806	63.4613
SERPINE1	Alveolar epithelial type 1 cells	1.23365	1.0794e-230	4.98992e-228	60.3376	7.23535
LOC102403559	Alveolar epithelial type 1 cells	1.88389	1.37638e-185	5.07307e-183	82.7004	19.7331
LOC102404894	Alveolar epithelial type 1 cells	1.41399	1.01078e-194	3.93843e-192	68.3544	11.5071
EMP2	Alveolar epithelial type 1 cells	1.60918	1.43165e-227	6.2981e-225	72.5738	11.3594
TMSB4X	Alveolar epithelial type 1 cells	1.12017	3.61847e-15	1.208e-13	97.8903	67.0167
PGRMC1	Alveolar epithelial type 1 cells	1.56111	1.28262e-151	3.42975e-149	75.9494	18.5924
FLNA	Alveolar epithelial type 1 cells	1.18915	4.63583e-116	9.36608e-114	64.9789	15.3856
CYTB	Alveolar epithelial type 1 cells	1.57056	2.85886e-37	2.09612e-35	97.4684	64.5592
ATP6	Alveolar epithelial type 1 cells	1.97661	4.53969e-47	4.03323e-45	98.7342	65.4942
ND1	Alveolar epithelial type 1 cells	1.5215	2.95222e-40	2.30062e-38	94.5148	60.6638
COX1	Alveolar epithelial type 1 cells	1.51328	4.48092e-24	2.26748e-22	98.7342	64.8447
COX3	Alveolar epithelial type 1 cells	1.78194	5.53853e-40	4.27942e-38	98.7342	66.0676
ND4	Alveolar epithelial type 1 cells	1.34009	3.05751e-35	2.12739e-33	94.0928	60.9032
COX2	Alveolar epithelial type 1 cells	1.57896	1.12626e-42	9.3087e-41	97.0464	62.3057
TACC1	Alveolar epithelial type 2 cells	1.33762	0	0	79.2521	29.872
COL8A1	Alveolar epithelial type 2 cells	1.59003	0	0	74.6988	8.44529
SNX4	Alveolar epithelial type 2 cells	1.29532	0	0	69.1441	17.2869
LAMP3	Alveolar epithelial type 2 cells	3.46338	0	0	98.7952	6.64073
SERP1	Alveolar epithelial type 2 cells	1.31325	0	0	76.3261	23.5451
CLDN18	Alveolar epithelial type 2 cells	1.38775	0	0	68.7999	0.444934
CFB	Alveolar epithelial type 2 cells	2.00187	0	0	88.343	16.2703
LOC102408905	Alveolar epithelial type 2 cells	1.48257	0	0	89.141	32.5654
LOC102409778	Alveolar epithelial type 2 cells	1.4375	0	0	88.9845	32.9653
HSP90AB1	Alveolar epithelial type 2 cells	1.33928	0	0	92.818	56.109
PTMA	Alveolar epithelial type 2 cells	1.22832	0	0	94.8521	55.7867
P4HB	Alveolar epithelial type 2 cells	1.24188	0	0	78.7357	31.9362
RPL23	Alveolar epithelial type 2 cells	1.31638	0	0	95.1338	61.1556
CALCOCO2	Alveolar epithelial type 2 cells	1.31866	0	0	78.6888	30.876
RPL23A	Alveolar epithelial type 2 cells	1.34592	0	0	94.7113	59.6329
SEC61B	Alveolar epithelial type 2 cells	1.26142	0	0	81.5991	34.6838
SFTPC	Alveolar epithelial type 2 cells	6.69663	0	0	99.9374	4.79904
C5	Alveolar epithelial type 2 cells	1.87684	0	0	83.1012	10.1756
RPS7	Alveolar epithelial type 2 cells	1.38009	0	0	92.865	55.5015
TST	Alveolar epithelial type 2 cells	1.341	0	0	70.834	7.54288
HSP90B1	Alveolar epithelial type 2 cells	1.22209	0	0	83.9149	49.6613
CD63	Alveolar epithelial type 2 cells	1.49631	0	0	85.902	30.8428
CPM	Alveolar epithelial type 2 cells	1.4589	0	0	72.4769	7.52112
LRRK2	Alveolar epithelial type 2 cells	2.17396	0	0	88.4212	23.0577
NUDT4	Alveolar epithelial type 2 cells	1.45035	0	0	75.3247	17.4261
LOC102415932	Alveolar epithelial type 2 cells	3.54926	0	0	97.872	0.958988
LOC102414600	Alveolar epithelial type 2 cells	5.01481	0	0	99.8435	2.41667
PDPN	Alveolar epithelial type 2 cells	1.22073	0	0	61.4927	4.01004
CTSC	Alveolar epithelial type 2 cells	1.21445	0	0	66.7345	19.6165
LOC102396096	Alveolar epithelial type 2 cells	3.07253	0	0	91.5976	3.23383
LOC102394636	Alveolar epithelial type 2 cells	1.42681	0	0	72.1327	7.30531
S100A2	Alveolar epithelial type 2 cells	2.18393	0	0	87.3416	13.6749
ATP1A1	Alveolar epithelial type 2 cells	1.39163	0	0	79.299	26.0478
RPL5	Alveolar epithelial type 2 cells	1.27053	0	0	93.0058	57.2303
SLC34A2	Alveolar epithelial type 2 cells	1.46537	0	0	71.585	3.86923
SLC39A8	Alveolar epithelial type 2 cells	2.40688	0	0	93.3657	14.4132
TMEM243	Alveolar epithelial type 2 cells	1.48521	0	0	73.5722	4.91936
INSIG1	Alveolar epithelial type 2 cells	1.52341	0	0	79.3929	25.0343
RPS23	Alveolar epithelial type 2 cells	1.35085	0	0	95.6971	60.6398
RNF145	Alveolar epithelial type 2 cells	1.29197	0	0	75.09	20.6753
CD74	Alveolar epithelial type 2 cells	2.0033	0	0	96.4012	38.155
SLC26A2	Alveolar epithelial type 2 cells	1.76372	0	0	75.1369	6.67375
RACK1	Alveolar epithelial type 2 cells	1.35177	0	0	94.2575	56.4871
LOC102411593	Alveolar epithelial type 2 cells	1.28628	0	0	68.3931	7.83396
RPS28	Alveolar epithelial type 2 cells	1.70831	0	0	97.606	64.893
IFI30	Alveolar epithelial type 2 cells	1.23528	0	0	68.7842	10.2698
EEF1A1	Alveolar epithelial type 2 cells	1.23743	0	0	92.6303	55.128
FOS	Alveolar epithelial type 2 cells	1.25087	0	0	82.3815	36.6274
NPC2	Alveolar epithelial type 2 cells	4.86007	0	0	99.7966	20.9877
TMEM229B	Alveolar epithelial type 2 cells	2.16394	0	0	85.6204	3.53745
ANXA2	Alveolar epithelial type 2 cells	1.23964	0	0	81.3801	33.5175
RPLP1	Alveolar epithelial type 2 cells	1.86047	0	0	98.6387	71.6717
RPL4	Alveolar epithelial type 2 cells	1.37295	0	0	94.7583	55.8868
EPAS1	Alveolar epithelial type 2 cells	2.28236	0	0	91.9887	22.4976
RPS27A	Alveolar epithelial type 2 cells	1.20557	0	0	88.9219	51.0248
SFTPB	Alveolar epithelial type 2 cells	4.52675	0	0	99.7653	1.58466
TMSB10	Alveolar epithelial type 2 cells	2.2873	0	0	98.7639	55.6861
RPL21	Alveolar epithelial type 2 cells	1.36302	0	0	95.5875	60.2435
TPT1	Alveolar epithelial type 2 cells	1.77032	0	0	99.1864	71.7874
PARD6B	Alveolar epithelial type 2 cells	1.32441	0	0	66.8284	8.81906
SDC4	Alveolar epithelial type 2 cells	1.696	0	0	79.9875	13.7978
LOC102408597	Alveolar epithelial type 2 cells	1.80211	0	0	95.3998	54.6657
CTSZ	Alveolar epithelial type 2 cells	1.65515	0	0	78.4697	18.2989
DSTN	Alveolar epithelial type 2 cells	1.35385	0	0	74.7301	17.5278
FABP5	Alveolar epithelial type 2 cells	2.83502	0	0	93.9133	13.4668
SQLE	Alveolar epithelial type 2 cells	1.39232	0	0	73.6504	14.4818
CAT	Alveolar epithelial type 2 cells	1.38137	0	0	79.565	24.7519
MUC15	Alveolar epithelial type 2 cells	1.5512	0	0	73.1654	5.71374
RPS3	Alveolar epithelial type 2 cells	1.32111	0	0	94.5235	56.1484
SLC5A1	Alveolar epithelial type 2 cells	1.53779	0	0	72.0388	2.00911
RPLP0	Alveolar epithelial type 2 cells	1.62483	0	0	96.8862	58.37
HHIP	Alveolar epithelial type 2 cells	1.85458	0	0	75.2777	4.32057
RPS3A	Alveolar epithelial type 2 cells	1.60018	0	0	97.4808	61.9067
LOC102403096	Alveolar epithelial type 2 cells	2.19969	0	0	90.205	8.12452
SPINT2	Alveolar epithelial type 2 cells	1.76258	0	0	89.7199	28.2254
LOC102389842	Alveolar epithelial type 2 cells	1.26281	0	0	59.0205	1.25851
RPS19	Alveolar epithelial type 2 cells	1.29366	0	0	96.1508	63.1985
CXCL17	Alveolar epithelial type 2 cells	2.36825	0	0	90.5805	0.758538
RPL18	Alveolar epithelial type 2 cells	1.53871	0	0	95.4624	58.1276
NAPSA	Alveolar epithelial type 2 cells	2.75331	0	0	95.0555	3.57611
RPS5	Alveolar epithelial type 2 cells	1.23869	0	0	91.9418	55.0218
HSP90AA1	Alveolar epithelial type 2 cells	1.19651	0	0	94.3514	64.52
CTSH	Alveolar epithelial type 2 cells	1.45326	0	0	77.484	12.6824
RPS17	Alveolar epithelial type 2 cells	1.58255	0	0	96.5264	56.4738
RPSA	Alveolar epithelial type 2 cells	1.24273	0	0	92.9901	59.0274
RPL32	Alveolar epithelial type 2 cells	1.24198	0	0	94.3984	59.9263
SCD	Alveolar epithelial type 2 cells	2.19628	0	0	91.2533	18.0457
CCL26	Alveolar epithelial type 2 cells	2.52376	0	0	88.4369	2.68496
RPS2	Alveolar epithelial type 2 cells	1.32144	0	0	95.0868	64.4486
PRRG1	Alveolar epithelial type 2 cells	1.44352	0	0	72.9463	10.83
RPL10	Alveolar epithelial type 2 cells	1.23961	0	0	87.1069	48.1872
LOC112577791	Alveolar epithelial type 2 cells	1.47407	0	0	68.7373	1.16379
PIGR	Alveolar epithelial type 2 cells	1.67203	0	0	76.8894	19.276
CYTB	Alveolar epithelial type 2 cells	1.4715	0	0	98.6387	64.0216
ATP6	Alveolar epithelial type 2 cells	2.05143	0	0	99.8748	64.9519
ND1	Alveolar epithelial type 2 cells	1.53366	0	0	98.2632	60.0691
COX1	Alveolar epithelial type 2 cells	1.60505	0	0	99.9061	64.2916
COX3	Alveolar epithelial type 2 cells	1.81512	0	0	99.9061	65.5338
COX2	Alveolar epithelial type 2 cells	1.55665	0	0	98.7639	61.7303
SFTA2	Alveolar epithelial type 2 cells	1.25858	0	0	65.6548	0.174594
GPM6A	Astrocytes	1.70406	0	0	73.7643	23.0573
CSMD1	Astrocytes	2.12214	0	0	73.3365	24.8023
NCAM2	Astrocytes	1.44045	0	0	57.2719	10.2303
CADM2	Astrocytes	2.82031	0	0	80.751	22.3483
ABI3BP	Astrocytes	1.13245	0	0	56.7015	11.2353
LSAMP	Astrocytes	2.51138	0	0	77.519	15.0646
ATP13A4	Astrocytes	1.28988	0	0	56.6065	5.0265
LOC102397183	Astrocytes	1.42021	0	0	64.3536	13.2867
TNIK	Astrocytes	2.02702	0	0	76.2357	29.3844
CARMIL1	Astrocytes	1.65746	0	0	66.635	18.9379
PAQR8	Astrocytes	1.08532	0	0	55.5133	5.38329
LRP1B	Astrocytes	2.64334	0	0	77.6141	19.7284
NCKAP5	Astrocytes	1.58751	0	0	62.9278	23.8114
ERBB4	Astrocytes	1.80912	0	0	70.1996	30.9782
PITPNC1	Astrocytes	2.29757	0	0	78.2319	20.2658
GFAP	Astrocytes	1.16164	0	0	55.7985	0.743973
MSI2	Astrocytes	1.21395	0	0	65.6369	33.5803
GLIS3	Astrocytes	1.44333	0	0	57.7471	16.6328
TRPM3	Astrocytes	2.76527	0	0	82.9373	27.9828
NTRK2	Astrocytes	2.47876	0	0	78.2319	11.0598
SOX5	Astrocytes	1.11098	9.53973e-259	3.02202e-257	58.6502	30.7961
TIMP3	Astrocytes	1.11131	0	0	61.7395	17.6117
RFX4	Astrocytes	1.39163	0	0	58.365	3.97461
CNTN1	Astrocytes	1.82261	0	0	68.1084	15.0478
LOC102401654	Astrocytes	2.48175	0	0	74.097	8.99199
PHYHIPL	Astrocytes	1.38902	0	0	58.7452	4.44966
CAMK2G	Astrocytes	1.37138	0	0	62.5951	12.8088
KCNMA1	Astrocytes	1.203	0	0	59.2681	23.9236
NRG3	Astrocytes	2.23706	0	0	70.0095	15.2411
AGT	Astrocytes	1.08966	0	0	57.3194	8.72737
KAZN	Astrocytes	1.49725	0	0	63.403	22.7593
FAT3	Astrocytes	1.2266	0	0	56.0361	10.8562
GRM5	Astrocytes	1.40769	0	0	56.9867	8.63267
LUZP2	Astrocytes	2.04902	0	0	67.538	7.4767
NAV2	Astrocytes	1.44241	0	0	60.3612	15.9909
KIRREL3	Astrocytes	1.11523	0	0	54.1825	11.2459
NTM	Astrocytes	2.26695	0	0	70.9125	10.0811
LOC112585216	Astrocytes	1.46483	0	0	99.9525	98.0894
LOC102405290	Astrocytes	2.08496	0	0	78.2319	5.79402
C6H1orf61	Astrocytes	1.83061	0	0	71.2928	1.76953
NEGR1	Astrocytes	1.99413	0	0	70.865	21.4557
PDE4B	Astrocytes	1.1698	0	0	58.0323	20.2296
PLPP3	Astrocytes	1.20792	0	0	66.635	20.8115
SLC4A4	Astrocytes	1.69359	0	0	68.1084	18.1362
ADGRL3	Astrocytes	1.33147	0	0	58.365	12.9256
GABRB1	Astrocytes	1.4128	0	0	57.2243	8.44984
PCDH7	Astrocytes	1.49638	0	0	62.1673	18.7956
BMPR1B	Astrocytes	1.32816	0	0	56.4163	11.9793
GRID2	Astrocytes	2.14365	0	0	71.4829	19.3147
THSD7A	Astrocytes	1.17617	0	0	59.6008	14.8526
DGKB	Astrocytes	1.32448	0	0	55.846	11.6767
HDAC9	Astrocytes	1.37983	0	0	63.2129	29.4601
MAGI2	Astrocytes	1.59142	0	0	71.3403	30.7997
NRCAM	Astrocytes	1.20839	0	0	61.0741	16.475
GLI3	Astrocytes	1.27003	0	0	56.5589	12.1208
KCND2	Astrocytes	1.24386	0	0	54.6103	13.0651
PTPRZ1	Astrocytes	2.01663	0	0	74.5247	5.74971
GRIA1	Astrocytes	1.45486	0	0	57.8897	5.70894
QKI	Astrocytes	1.14915	0	0	70.057	41.5809
SASH1	Astrocytes	1.21756	0	0	58.7928	21.6436
FUT9	Astrocytes	1.17935	0	0	53.4221	6.02522
GJA1	Astrocytes	1.14446	0	0	59.2681	6.83199
MYO6	Astrocytes	1.71651	0	0	74.1445	22.4493
ADGRB3	Astrocytes	2.17542	0	0	74.1445	27.7503
DDHD1	Astrocytes	1.18929	0	0	61.4544	13.1183
RORA	Astrocytes	2.14694	0	0	79.3726	45.0676
MDGA2	Astrocytes	1.4952	0	0	61.9297	18.689
MCC	Astrocytes	1.21504	0	0	58.1749	20.9708
NRXN1	Astrocytes	2.15642	0	0	76.3308	23.6972
CTNNA2	Astrocytes	2.85359	0	0	82.4144	21.1181
PTGDS	Astrocytes	1.71575	0	0	72.8612	4.53499
GPC5	Astrocytes	2.42215	0	0	72.9563	18.7632
PCDH9	Astrocytes	2.48461	0	0	82.0342	26.7969
PTPRT	Astrocytes	1.40378	0	0	57.3194	15.5421
FRMD4A	Astrocytes	1.51985	0	0	61.597	18.6603
MACROD2	Astrocytes	1.33973	0	0	64.9715	36.7763
RALYL	Astrocytes	1.28547	0	0	56.5589	12.7969
TRPS1	Astrocytes	1.33284	0	0	60.5038	25.704
LRRC4C	Astrocytes	2.56121	0	0	74.7624	16.5224
SLC1A2	Astrocytes	2.04838	0	0	74.5247	13.1646
NCAM1	Astrocytes	1.44376	0	0	67.3004	16.0476
CNTN5	Astrocytes	1.6234	0	0	64.6388	18.6072
CPE	Astrocytes	1.25214	0	0	65.3042	13.1347
APOE	Astrocytes	2.17118	0	0	84.4582	19.2926
KCNIP1	Astrocytes	1.19834	0	0	51.616	6.16018
SLC1A3	Astrocytes	2.36755	0	0	82.1768	6.94341
CTNND2	Astrocytes	2.25202	0	0	74.8574	20.4428
NPAS3	Astrocytes	2.2224	0	0	74.3346	26.6101
CLASP2	Astrocytes	1.11903	0	0	65.4943	27.3206
LRIG1	Astrocytes	1.87212	0	0	75.5228	16.8711
FAM107A	Astrocytes	1.27368	0	0	61.4068	10.838
ATP2B2	Astrocytes	1.07446	0	0	55.9886	14.471
SLC6A11	Astrocytes	1.75326	0	0	71.5779	8.34272
CDH20	Astrocytes	1.91946	0	0	64.6388	6.68309
DTNA	Astrocytes	2.54202	0	0	83.8403	21.5656
PRKG1	Astrocytes	1.30437	0	0	61.0741	28.1583
LGI1	Astrocytes	1.55307	0	0	65.4943	2.94171
SORBS1	Astrocytes	1.22732	0	0	64.6388	26.3867
GPM6B	Astrocytes	1.53451	0	0	68.7262	13.0438
DMD	Astrocytes	1.22149	9.04752e-285	3.09237e-283	70.2471	42.9694
RPL35A	B cells	1.39766	0	0	93.8861	59.5714
RIPOR2	B cells	1.09044	0	0	61.4444	13.1645
LOC102416563	B cells	1.81971	0	0	84.9904	19.6879
LOC102391768	B cells	1.41193	0	0	68.8651	8.53602
LOC102390435	B cells	1.55974	0	0	90.2713	39.8618
LTB	B cells	1.06509	0	0	53.076	6.8185
LOC102407601	B cells	1.72409	0	0	84.8605	21.5252
LOC102408905	B cells	2.13753	0	0	93.397	31.4339
LOC102409778	B cells	2.59854	0	0	96.0183	31.7488
LOC102409438	B cells	1.56274	0	0	83.2633	23.9085
LOC102410113	B cells	1.18172	0	0	67.8334	15.4538
LOC102410452	B cells	1.2669	0	0	69.2472	13.8615
RPS10	B cells	1.09416	0	0	87.948	55.6704
LOC102390270	B cells	1.18543	0	0	59.6714	2.37233
STK17B	B cells	1.28417	0	0	70.2866	19.6194
RPL37A	B cells	1.40612	0	0	94.5128	62.4696
ARPC2	B cells	1.10625	0	0	78.7161	39.1885
SP110	B cells	1.20842	0	0	61.0776	11.0951
SP140	B cells	1.95795	0	0	84.5472	20.4042
PTMA	B cells	1.24551	0	0	92.9614	55.17
RPL11	B cells	1.205	0	0	90.0115	56.614
LOC102401017	B cells	1.25163	0	0	79.6867	41.6614
DDX5	B cells	1.39598	0	0	94.0848	66.5985
RPL27	B cells	1.09136	0	0	85.9305	49.8521
EIF1	B cells	1.22307	0	0	86.7864	51.2002
RPL23	B cells	1.24724	0	0	92.9385	60.638
ARL5C	B cells	1.11383	0	0	51.9297	0.747279
RPL23A	B cells	1.34839	0	0	93.3435	59.0679
HMGB2	B cells	1.49496	0	0	72.7016	21.4117
RPS6	B cells	1.07447	0	0	82.2163	45.7362
PAX5	B cells	1.25818	0	0	56.454	2.24236
SYK	B cells	1.22857	0	0	60.9094	9.5159
RPS7	B cells	1.16357	0	0	88.3836	55.0028
ARHGDIB	B cells	1.14938	0	0	72.9538	23.1922
LOC102394862	B cells	1.24327	0	0	93.099	63.7636
BTG1	B cells	2.17201	0	0	94.9561	43.5264
RPS24	B cells	1.48839	0	0	95.8044	62.8642
WDFY4	B cells	1.59887	0	0	71.5476	7.47279
PTPRC	B cells	1.67375	0	0	86.9087	30.4707
RALGPS2	B cells	1.04595	0	0	56.0107	12.4571
KIAA0040	B cells	1.20604	0	0	54.0848	9.19656
FAU	B cells	1.4175	0	0	93.313	54.9622
RPLP2	B cells	1.26361	0	0	92.2965	56.5023
TPM3	B cells	1.14318	0	0	78.525	42.7921
RPS27	B cells	1.24918	0	0	88.2919	53.6398
RPL5	B cells	1.13922	0	0	89.7211	56.7185
RPS8	B cells	1.46145	0	0	96.0489	66.3102
MACF1	B cells	1.12526	0	0	75.9878	45.1725
LOC102394013	B cells	1.54663	0	0	73.7639	18.016
RPL9	B cells	1.13143	0	0	88.3225	53.5666
BANK1	B cells	1.65089	0	0	72.9538	9.52605
RPS23	B cells	1.21689	0	0	93.1372	60.1158
RPS14	B cells	1.15308	0	0	93.1983	64.3181
CD74	B cells	2.69457	0	0	97.2335	37.1111
RPS15	B cells	1.28616	0	0	88.3454	49.6304
RACK1	B cells	1.05935	0	0	88.9492	56.0095
EZR	B cells	1.37433	0	0	80.7031	35.3889
RPS12	B cells	1.21827	0	0	89.102	55.8092
LOC112587746	B cells	1.63912	0	0	96.9049	56.526
LOC112587745	B cells	1.91408	0	0	98.2805	59.8243
RPL31	B cells	1.18004	0	0	90.6458	59.8839
TMSB10	B cells	1.62516	0	0	95.7509	55.0377
RPL35	B cells	1.26481	0	0	90.791	54.5985
RPL12	B cells	1.10837	0	0	88.1697	53.3118
RPL7A	B cells	1.21451	0	0	91.196	58.8017
RPL21	B cells	1.27835	0	0	93.4276	59.7008
LCP1	B cells	1.2621	0	0	76.1865	27.3816
TPT1	B cells	1.55892	0	0	98.227	71.3424
RPS21	B cells	1.3766	0	0	88.3225	47.069
RPS20	B cells	1.40925	0	0	93.1448	58.6017
LYN	B cells	1.21381	0	0	65.2732	16.6251
RPL8	B cells	1.09791	0	0	89.2014	57.2441
MS4A1	B cells	1.87332	0	0	74.9178	1.42996
RPS3	B cells	1.36778	0	0	92.9996	55.5313
LOC102409123	B cells	2.63775	0	0	94.23	24.3826
RPLP0	B cells	1.06577	0	0	90.5388	57.9148
RPL6	B cells	1.13545	0	0	87.115	52.6461
RPS3A	B cells	1.50858	0	0	96.2247	61.3293
LOC102413072	B cells	1.15786	0	0	67.5353	17.1721
RPL13	B cells	1.04474	0	0	84.188	50.9043
RPS16	B cells	1.20143	0	0	90.1796	55.6196
RPS19	B cells	1.60971	0	0	96.0031	62.629
RPL18	B cells	1.0758	0	0	89.7363	57.6718
RPL13A	B cells	1.38915	0	0	93.6874	58.5391
RPS11	B cells	1.45292	0	0	94.6198	59.8897
RPL37	B cells	1.24303	0	0	90.4318	55.9986
RPS17	B cells	1.13399	0	0	90.8827	55.9678
RPL32	B cells	1.30005	0	0	93.1219	59.3687
CORO1A	B cells	1.3508	0	0	76.1024	19.8033
RPS2	B cells	1.12223	0	0	91.8838	64.0235
TMSB4X	B cells	1.76403	0	0	98.5938	65.9596
LOC102415288	B cells	1.04616	0	0	55.2618	11.8804
GPR174	B cells	1.11832	0	0	53.5422	8.09479
LOC102395763	B cells	1.82834	0	0	71.1425	15.8827
ATP6	B cells	1.53164	0	0	98.525	64.389
ND1	B cells	1.44508	0	0	95.8349	59.4859
COX1	B cells	1.64394	0	0	98.6779	63.7125
COX3	B cells	1.29854	0	0	98.1888	64.993
ND2	B cells	1.21657	0	0	90.3019	55.1742
COX2	B cells	1.16247	0	0	95.3458	61.2011
MYLK	Basal cells	2.34176	0	0	77.0696	9.46761
RPL35A	Basal cells	0.909985	2.69638e-205	1.73862e-203	80.8425	60.5629
DSP	Basal cells	1.20355	0	0	60.6227	10.9288
RPL10A	Basal cells	0.976089	0	0	76.8132	50.0851
DST	Basal cells	1.95646	0	0	89.9634	38.0429
ITGA6	Basal cells	1.21582	0	0	67.7656	14.2074
RPL37A	Basal cells	0.92916	1.27749e-212	8.49843e-211	82.2344	63.3962
IGFBP5	Basal cells	0.899995	0	0	45.2747	6.97929
PTMA	Basal cells	1.04409	5.10053e-252	4.02072e-250	83.5165	56.2279
ACTG1	Basal cells	1.23322	0	0	85.6777	59.7239
CAVIN1	Basal cells	0.953668	0	0	55.641	11.7071
LOC102397396	Basal cells	2.26705	0	0	79.3407	2.52637
LOC102398359	Basal cells	1.51587	0	0	54.1392	1.50147
KRT15	Basal cells	0.892807	0	0	28.7179	1.83625
CLU	Basal cells	0.917927	0	0	64.4689	28.115
NFIB	Basal cells	1.3478	0	0	77.7656	35.6796
PGM5	Basal cells	1.14204	0	0	52.8571	10.1491
TPM2	Basal cells	1.88043	0	0	69.5604	16.6128
MGP	Basal cells	1.22153	0	0	61.6117	13.0947
TIMP3	Basal cells	1.03887	0	0	61.4652	17.5436
MYL6	Basal cells	1.34979	0	0	82.1612	45.8802
KRT8	Basal cells	0.956079	0	0	51.3553	14.0519
KRT5	Basal cells	2.4648	0	0	75.4945	3.33874
RPS24	Basal cells	1.04076	3.04051e-265	2.49789e-263	85.3114	63.802
CSRP1	Basal cells	0.967435	0	0	53.663	12.7746
FAM129A	Basal cells	1.30991	0	0	71.2088	21.7337
ATP1B1	Basal cells	0.888548	0	0	62.1612	28.1933
AHNAK	Basal cells	1.29022	0	0	79.8535	38.255
RPLP2	Basal cells	0.949185	1.80266e-207	1.17345e-205	80.3297	57.5252
S100A2	Basal cells	1.7468	0	0	72.6374	14.4608
RPL5	Basal cells	1.04868	5.0468e-307	4.79622e-305	81.3553	57.6432
TGFBR3	Basal cells	0.89631	0	0	60.7692	24.2
RPS8	Basal cells	1.26645	0	0	85.6044	67.1635
LOC102395699	Basal cells	1.3718	0	0	82.967	13.7346
CSN2	Basal cells	1.8086	0	0	84.3956	13.8424
SPP1	Basal cells	1.73297	0	0	71.9414	14.6355
SYNPO2	Basal cells	1.05686	0	0	48.8645	9.06841
CAV1	Basal cells	1.09524	0	0	58.4249	12.921
CALD1	Basal cells	1.93444	0	0	81.1355	31.124
RPS23	Basal cells	0.927457	5.8078e-200	3.67535e-198	82.8205	61.0544
SPARC	Basal cells	1.92816	0	0	77.8388	18.3194
CXCL14	Basal cells	1.84186	0	0	66.337	4.3715
RACK1	Basal cells	1.14683	0	0	82.8938	56.9165
EEF2	Basal cells	1.21596	0	0	80.8791	51.4227
RPS28	Basal cells	1.02921	6.78206e-299	6.29186e-297	84.8718	65.2849
CNN1	Basal cells	0.938247	0	0	40.1832	0.910011
UTRN	Basal cells	0.918441	5.68208e-305	5.32573e-303	71.2088	44.8094
PERP	Basal cells	1.31405	0	0	61.5751	7.0503
MARCKS	Basal cells	1.068	0	0	62.4908	20.7966
COL12A1	Basal cells	1.10561	0	0	49.011	6.02768
EEF1A1	Basal cells	1.22305	0	0	84.1392	55.535
ACTN1	Basal cells	0.972007	0	0	61.5018	20.5937
ANXA2	Basal cells	1.05154	0	0	73.5165	34.0163
TPM1	Basal cells	2.14508	0	0	84.7619	28.99
THBS1	Basal cells	1.13175	0	0	52.5641	8.76
RPLP1	Basal cells	1.22986	0	0	86.3004	72.0075
RPL4	Basal cells	1.23586	0	0	83.0769	56.3286
RASL12	Basal cells	1.00539	0	0	48.4615	1.1857
RPL31	Basal cells	0.908387	6.56403e-239	4.83875e-237	80.7692	60.7602
ANTXR1	Basal cells	1.77265	0	0	72.8205	12.5867
RPL35	Basal cells	1.01951	3.36234e-285	2.95832e-283	80.7326	55.6187
RPL12	Basal cells	1.01094	2.95101e-290	2.64766e-288	80.5861	54.2798
RPL21	Basal cells	0.877541	1.62434e-198	1.01615e-196	81.2821	60.6707
MYL9	Basal cells	0.875524	0	0	42.8205	3.93197
DSTN	Basal cells	1.38105	0	0	67.1062	18.1117
VIM	Basal cells	1.07432	0	0	73.1868	37.7218
ITGB1	Basal cells	1.11603	0	0	73.6264	35.9589
CCDC3	Basal cells	0.889958	0	0	47.7289	5.40122
MATN2	Basal cells	0.984333	0	0	55.8974	9.6416
RPL7	Basal cells	0.95388	7.23826e-308	6.90292e-306	77.326	51.1047
FBXO32	Basal cells	1.93963	0	0	71.978	15.0591
TAGLN	Basal cells	1.13093	0	0	49.8535	1.74698
RPLP0	Basal cells	1.09719	3.22933e-284	2.81406e-282	82.6374	58.8263
RPS3A	Basal cells	1.13944	3.51906e-301	3.27585e-299	85.4579	62.3203
RPS16	Basal cells	1.13735	0	0	81.6117	56.5865
RPS19	Basal cells	1.14418	0	0	83.8095	63.5899
APOE	Basal cells	1.16708	0	0	58.315	19.3702
RPL18	Basal cells	0.915979	1.80014e-235	1.31986e-233	80.2564	58.5795
RPS5	Basal cells	0.893479	1.21948e-256	9.81156e-255	77.9853	55.4612
RPS17	Basal cells	1.05413	8.10899e-296	7.47205e-294	83.0037	56.9393
SYNM	Basal cells	1.25301	0	0	52.4176	5.26706
ITPR1	Basal cells	0.9741	0	0	60.0366	23.3567
RPL32	Basal cells	1.02904	5.57127e-281	4.80875e-279	81.7216	60.3341
LAMA3	Basal cells	1.41265	0	0	65.9341	4.95408
ACTA2	Basal cells	2.40244	0	0	73.3333	4.48487
COL17A1	Basal cells	1.86028	0	0	77.0696	1.19433
MYH11	Basal cells	3.3205	0	0	83.2601	5.17524
RPS2	Basal cells	1.00126	5.22544e-295	4.76669e-293	83.1136	64.816
FLNA	Basal cells	1.59726	0	0	70.9158	15.0309
FMOD	Basal cells	1.0697	0	0	49.6703	2.61818
CYTB	Basal cells	1.09038	3.31261e-179	1.88625e-177	84.6886	64.4396
ATP6	Basal cells	1.38739	1.45075e-250	1.13705e-248	85.6044	65.3749
ND1	Basal cells	1.12352	5.62086e-243	4.18877e-241	83.5165	60.5259
COX1	Basal cells	1.15851	4.56559e-140	2.07544e-138	85.9341	64.7191
COX3	Basal cells	1.18342	1.13772e-172	6.29439e-171	85.2747	65.9542
ND4	Basal cells	0.934206	1.60135e-190	9.64167e-189	82.4542	60.7739
CSN3	Basal cells	1.15001	0	0	84.4322	13.852
CSN1S1	Basal cells	2.31343	0	0	84.4322	13.8853
LOC102406615	Basal cells	1.66648	0	0	83.7363	13.7075
LALBA	Basal cells	1.30744	0	0	76.9597	13.117
ANK1	Cardiomyocytes	1.27553	0	0	65.2336	7.76178
RBPMS	Cardiomyocytes	1.22369	0	0	56.8473	17.3166
SORBS2	Cardiomyocytes	2.32475	0	0	78.7365	20.771
PHLDB2	Cardiomyocytes	1.74262	0	0	68.4731	16.1017
ADCY5	Cardiomyocytes	1.29349	0	0	55.0611	5.76851
LPP	Cardiomyocytes	1.21083	0	0	61.2776	35.0768
PPP2R3A	Cardiomyocytes	1.22801	0	0	61.1363	25.3471
RBM24	Cardiomyocytes	1.57339	0	0	69.4116	6.83463
RCAN2	Cardiomyocytes	1.22852	0	0	56.0601	14.5711
MLIP	Cardiomyocytes	2.42274	0	0	72.5401	11.4887
CCDC141	Cardiomyocytes	1.43037	0	0	59.6629	5.08496
TTN	Cardiomyocytes	5.33978	0	0	99.8789	17.375
LOC112581593	Cardiomyocytes	1.53374	0	0	68.5034	4.11184
XIRP2	Cardiomyocytes	1.22565	0	0	60.0464	4.70909
PALLD	Cardiomyocytes	1.65404	0	0	61.0152	18.0278
TPM2	Cardiomyocytes	1.84404	0	0	82.8641	15.2903
CACNA1C	Cardiomyocytes	1.97022	0	0	63.9419	12.3505
PDE3A	Cardiomyocytes	3.42707	0	0	86.0026	15.957
PPFIBP1	Cardiomyocytes	1.76433	0	0	78.6255	27.1789
LARGE1	Cardiomyocytes	1.67886	0	0	64.7492	30.3388
SLC16A7	Cardiomyocytes	1.48139	0	0	61.9134	11.7137
ACTN2	Cardiomyocytes	2.98839	0	0	90.4733	7.70288
RYR2	Cardiomyocytes	4.61587	0	0	97.0128	17.25
ANK3	Cardiomyocytes	1.31383	0	0	69.0382	33.2388
CTNNA3	Cardiomyocytes	3.08465	0	0	86.0531	26.9619
LDB3	Cardiomyocytes	3.34321	0	0	92.7642	6.92996
TNNT2	Cardiomyocytes	2.64667	0	0	88.2127	1.57581
ESRRG	Cardiomyocytes	1.67757	0	0	60.4097	17.056
LOC112585216	Cardiomyocytes	1.71196	0	0	99.122	98.0731
TPM3	Cardiomyocytes	1.90626	0	0	83.1668	42.9665
PDE4DIP	Cardiomyocytes	1.59392	0	0	71.975	22.0722
CASQ2	Cardiomyocytes	1.258	0	0	60.5712	1.42185
NEXN	Cardiomyocytes	2.3339	0	0	84.5595	8.62977
LOC102397960	Cardiomyocytes	1.27098	0	0	55.5455	3.48771
TECRL	Cardiomyocytes	2.19027	0	0	72.5502	2.46937
PCDH7	Cardiomyocytes	1.79464	0	0	64.1437	17.8705
MYOZ2	Cardiomyocytes	2.0185	0	0	72.5906	2.29061
CAMK2D	Cardiomyocytes	1.7518	0	0	77.0108	37.0641
PDLIM5	Cardiomyocytes	2.66428	0	0	83.1265	28.6806
IMMP2L	Cardiomyocytes	1.4112	0	0	64.2648	36.3741
SGCD	Cardiomyocytes	1.21989	0	0	57.8666	19.1107
ARHGAP26	Cardiomyocytes	1.34595	0	0	58.9767	23.8645
NMRK2	Cardiomyocytes	1.31927	0	0	65.4355	1.70084
OBSCN	Cardiomyocytes	1.38727	0	0	60.8033	8.24641
QKI	Cardiomyocytes	1.34243	0	0	68.4428	41.0481
LAMA2	Cardiomyocytes	2.29755	0	0	77.2126	17.6708
PTPRK	Cardiomyocytes	1.21835	0	0	63.074	35.1946
REV3L	Cardiomyocytes	1.37718	0	0	69.8759	30.0177
PLN	Cardiomyocytes	2.01509	0	0	77.9292	3.55307
TRDN	Cardiomyocytes	1.60973	0	0	70.6731	10.778
LOC102390520	Cardiomyocytes	1.8599	0	0	65.6373	1.88555
FILIP1	Cardiomyocytes	1.4534	0	0	62.7309	12.2149
TRPM7	Cardiomyocytes	1.2338	0	0	71.5208	30.6694
MYZAP	Cardiomyocytes	1.7095	0	0	67.4135	6.25391
TPM1	Cardiomyocytes	2.19919	0	0	86.3962	27.9138
ZNF106	Cardiomyocytes	1.25105	0	0	71.7328	21.3711
ACTC1	Cardiomyocytes	1.61534	0	0	68.9171	1.42391
LOC102413515	Cardiomyocytes	2.65392	0	0	92.0981	5.25805
THSD4	Cardiomyocytes	1.66813	0	0	59.8244	16.4796
CMYA5	Cardiomyocytes	1.65685	0	0	70.5419	12.3446
DYSF	Cardiomyocytes	1.54545	0	0	63.185	9.96068
SLC8A1	Cardiomyocytes	3.32868	0	0	84.5595	20.1572
SPTBN1	Cardiomyocytes	1.7073	0	0	84.2063	49.7029
TRIM54	Cardiomyocytes	1.70873	0	0	70.552	3.85919
LMO7	Cardiomyocytes	1.74452	0	0	73.3273	15.1836
POSTN	Cardiomyocytes	1.52528	0	0	69.7245	6.56804
ENOX1	Cardiomyocytes	1.28871	0	0	58.1189	17.8803
MYH7B	Cardiomyocytes	1.34386	0	0	63.3969	2.38929
SVIL	Cardiomyocytes	1.40075	0	0	65.6272	25.7366
CACNB2	Cardiomyocytes	1.94785	0	0	68.352	20.2182
NEBL	Cardiomyocytes	3.18119	0	0	94.0963	23.2657
CCNY	Cardiomyocytes	1.32264	0	0	63.9116	25.4225
TRIM55	Cardiomyocytes	1.80841	0	0	67.8272	2.89045
MYBPC3	Cardiomyocytes	2.74242	0	0	88.9898	1.32988
MYL2	Cardiomyocytes	1.28758	0	0	66.7676	3.34434
ATP2A2	Cardiomyocytes	2.21706	0	0	84.0953	29.4749
RNF150	Cardiomyocytes	1.51949	0	0	64.0327	21.0733
CDH13	Cardiomyocytes	2.3333	0	0	74.5988	28.5493
CKM	Cardiomyocytes	1.24076	0	0	66.4043	4.41176
TNNI3	Cardiomyocytes	2.27048	0	0	90.7761	2.26839
PDE4D	Cardiomyocytes	2.3251	0	0	81.7338	48.4976
ABHD2	Cardiomyocytes	1.47906	0	0	61.3079	17.3063
IGF1R	Cardiomyocytes	1.52903	0	0	62.4786	29.1567
LRRFIP2	Cardiomyocytes	1.61958	0	0	74.0741	21.9159
SLMAP	Cardiomyocytes	1.21461	0	0	67.7364	26.492
MYL3	Cardiomyocytes	1.67236	0	0	77.4246	2.54016
MYOM1	Cardiomyocytes	1.60033	0	0	63.0437	8.06454
LOC102395296	Cardiomyocytes	1.52104	0	0	69.9364	6.92686
CDH2	Cardiomyocytes	2.09509	0	0	71.2181	16.3481
DTNA	Cardiomyocytes	1.33376	0	0	61.4492	20.8831
FHOD3	Cardiomyocytes	1.81264	0	0	64.84	12.2355
PRKG1	Cardiomyocytes	1.22642	0	0	59.7033	27.5297
ANKRD1	Cardiomyocytes	2.79283	0	0	89.9082	3.33865
SORBS1	Cardiomyocytes	2.68172	0	0	85.5687	25.0797
RBM20	Cardiomyocytes	2.22584	0	0	69.3612	8.01959
ABLIM1	Cardiomyocytes	2.19275	0	0	80.5026	32.2636
TACC2	Cardiomyocytes	1.44965	0	0	64.6079	13.9653
DMD	Cardiomyocytes	3.00186	0	0	89.5045	41.9264
EDA2R	Cardiomyocytes	1.22352	0	0	54.8289	3.23067
FGF13	Cardiomyocytes	1.4939	0	0	56.6354	14.2141
SORBS2	Cholangiocytes	1.71484	0	0	91.1511	20.4859
ACSL1	Cholangiocytes	1.81749	0	0	92.2302	24.6681
ALCAM	Cholangiocytes	1.75486	0	0	91.963	25.3333
PHLDB2	Cholangiocytes	1.77297	0	0	81.5519	15.7973
ZBTB20	Cholangiocytes	1.93742	0	0	97.4512	54.3572
KNG1	Cholangiocytes	1.87111	0	0	96.4132	5.1939
FNDC3B	Cholangiocytes	1.90839	0	0	93.0113	32.967
CP	Cholangiocytes	2.3997	0	0	96.9681	8.69782
LOC102402015	Cholangiocytes	2.85256	0	0	99.63	14.5305
FTCD	Cholangiocytes	2.06116	0	0	92.9805	2.95393
CERS6	Cholangiocytes	2.4339	0	0	93.186	12.7277
ABCB11	Cholangiocytes	1.74134	0	0	85.0051	3.62579
B3GALT1	Cholangiocytes	3.51054	0	0	97.4717	20.9512
COBLL1	Cholangiocytes	1.75312	0	0	91.2744	20.2832
KYNU	Cholangiocytes	1.70764	0	0	87.5334	10.6664
CPS1	Cholangiocytes	2.769	0	0	97.3792	6.28149
LOC102413537	Cholangiocytes	1.98636	0	0	93.073	3.55607
ALDH1A1	Cholangiocytes	1.83133	0	0	95.2621	22.1862
PCSK5	Cholangiocytes	1.85703	0	0	83.0113	15.8931
SLC39A14	Cholangiocytes	2.21518	0	0	94.5221	11.1353
C5	Cholangiocytes	2.28818	0	0	95.9609	9.22379
LOC102403293	Cholangiocytes	1.88451	0	0	88.6639	3.64103
PIK3C2G	Cholangiocytes	1.97063	0	0	90.9147	11.1286
LOC102403810	Cholangiocytes	2.34347	0	0	93.6588	4.6199
SOX5	Cholangiocytes	2.35902	0	0	95.0874	29.3322
SLC41A2	Cholangiocytes	2.44363	0	0	92.8674	9.34928
PAH	Cholangiocytes	2.02367	0	0	94.2754	9.01955
SLC38A4	Cholangiocytes	1.67543	0	0	89.5581	3.88658
ACSS3	Cholangiocytes	1.70796	0	0	89.4553	14.9667
ADK	Cholangiocytes	2.80693	0	0	96.999	40.7627
KCNMA1	Cholangiocytes	2.11934	0	0	91.8705	22.4085
LPGAT1	Cholangiocytes	1.78535	0	0	90.2467	24.0363
PROX1	Cholangiocytes	1.83073	0	0	91.2127	11.9353
ERRFI1	Cholangiocytes	1.99347	0	0	93.1449	16.5087
CHKA	Cholangiocytes	1.75274	0	0	89.5992	16.8462
FMO5	Cholangiocytes	2.65293	0	0	96.259	7.36933
HAO2	Cholangiocytes	2.28136	0	0	94.3782	2.86175
DPYD	Cholangiocytes	3.06948	0	0	98.3145	39.1047
NFIA	Cholangiocytes	2.63836	0	0	96.5159	42.3204
C8A	Cholangiocytes	1.95164	0	0	95.3237	4.60957
LOC102392295	Cholangiocytes	2.29365	0	0	95.1182	6.38968
LOC102415563	Cholangiocytes	1.80919	0	0	59.7739	3.18193
ALB	Cholangiocytes	3.61535	0	0	99.8972	6.48263
GC	Cholangiocytes	1.73352	0	0	95.9712	4.90548
SLC25A13	Cholangiocytes	1.88773	0	0	92.1172	16.604
AGMO	Cholangiocytes	1.7221	0	0	85.9815	7.38017
ABCB4	Cholangiocytes	2.38882	0	0	93.1655	4.0916
LOC102394843	Cholangiocytes	1.99376	0	0	93.5355	4.26848
IMMP2L	Cholangiocytes	2.27743	0	0	95.3237	35.6067
SUGCT	Cholangiocytes	1.84416	0	0	90.6372	17.6159
CALD1	Cholangiocytes	1.69368	0	0	95.2107	29.8664
ACOT12	Cholangiocytes	1.86431	0	0	90.9558	3.45976
LOC112586854	Cholangiocytes	1.75415	0	0	97.6259	5.51692
SH3RF2	Cholangiocytes	2.15643	0	0	92.1891	10.4841
PRR16	Cholangiocytes	2.02826	0	0	90.1542	10.6341
LIPC	Cholangiocytes	1.91894	0	0	87.0092	3.28082
GLCE	Cholangiocytes	1.765	0	0	84.2343	16.0062
IQGAP2	Cholangiocytes	1.95993	0	0	94.6249	24.4618
IL1R1	Cholangiocytes	2.0375	0	0	88.5817	11.8488
APOB	Cholangiocytes	2.89613	0	0	96.9579	4.76915
MBNL2	Cholangiocytes	1.91676	0	0	93.926	36.064
LOC102408857	Cholangiocytes	2.14004	0	0	90.7605	7.21285
CPB2	Cholangiocytes	1.82877	0	0	92.3638	3.65316
KIF16B	Cholangiocytes	1.72444	0	0	91.408	22.0832
PLCB1	Cholangiocytes	2.78666	0	0	95.8376	25.5176
SNTB1	Cholangiocytes	2.38417	0	0	93.6999	22.8338
SDC2	Cholangiocytes	2.5346	0	0	95.8582	18.4654
DPYS	Cholangiocytes	2.4743	0	0	93.9363	4.0113
EXT1	Cholangiocytes	1.86646	0	0	92.7235	30.7077
HNF4G	Cholangiocytes	1.69762	0	0	85.8684	5.5239
NCOA2	Cholangiocytes	1.67874	0	0	93.0421	34.2062
MTSS1	Cholangiocytes	1.96129	0	0	93.258	26.8456
ST3GAL1	Cholangiocytes	1.89215	0	0	89.5786	8.47886
CAT	Cholangiocytes	2.2873	0	0	97.7698	23.822
SBF2	Cholangiocytes	1.88135	0	0	93.5149	33.1199
ZBTB16	Cholangiocytes	1.92904	0	0	94.1316	33.7982
FGB	Cholangiocytes	2.32594	0	0	99.815	5.98119
FGA	Cholangiocytes	1.92097	0	0	99.3834	5.92774
FGG	Cholangiocytes	2.28332	0	0	99.4039	5.79398
LOC102412844	Cholangiocytes	1.92184	0	0	90.8428	7.54388
APOC2	Cholangiocytes	2.61168	0	0	97.7698	4.36892
LOC102394606	Cholangiocytes	1.8578	0	0	94.2035	3.77659
GHR	Cholangiocytes	2.44468	0	0	96.5673	29.6735
C9	Cholangiocytes	2.24797	0	0	97.1429	7.73857
EGFR	Cholangiocytes	1.8671	0	0	89.0956	21.7059
ITGA9	Cholangiocytes	1.9383	0	0	89.0647	12.91
PTPRG	Cholangiocytes	1.69424	0	0	92.9188	35.654
ALAS1	Cholangiocytes	1.86112	0	0	88.2734	11.8286
SLC6A11	Cholangiocytes	1.98321	0	0	90.853	6.61329
LOC112581366	Cholangiocytes	3.05204	0	0	98.6948	4.38622
LOC112581365	Cholangiocytes	1.99975	0	0	92.9394	3.81919
ONECUT2	Cholangiocytes	2.36998	0	0	95.0154	5.543
A1CF	Cholangiocytes	2.5817	0	0	95.4882	4.52152
SLC16A12	Cholangiocytes	2.75963	0	0	94.8613	9.23051
ACSM1	Cholangiocytes	2.31827	0	0	96.2898	8.5101
GK	Cholangiocytes	1.85882	0	0	86.9373	9.21631
MAOB	Cholangiocytes	1.98056	0	0	90.9147	5.1908
PFKFB1	Cholangiocytes	2.0064	0	0	92.4358	5.44101
AR	Cholangiocytes	1.90424	0	0	87.5128	9.91915
LOC102402779	Cholangiocytes	2.02865	0	0	95.776	43.8511
CFAP298	Ciliated epithelial cells	1.37766	5.85939e-270	6.80063e-268	67.5676	9.03638
IFT57	Ciliated epithelial cells	1.63592	6.06938e-281	7.22893e-279	75.2896	11.2929
GOLGB1	Ciliated epithelial cells	1.22243	7.88779e-62	3.44775e-60	73.7452	36.3305
CCDC39	Ciliated epithelial cells	1.45478	0	0	63.7066	2.74731
LOC102409533	Ciliated epithelial cells	1.24405	1.42315e-36	4.61549e-35	92.6641	52.796
SLC44A4	Ciliated epithelial cells	1.42593	0	0	68.7259	1.06641
LOC102397197	Ciliated epithelial cells	1.77483	0	0	74.5174	0.88922
PTMA	Ciliated epithelial cells	1.81841	1.48223e-76	7.36388e-75	97.6834	56.3886
FOXJ1	Ciliated epithelial cells	2.25596	0	0	85.3282	0.638182
KRT19	Ciliated epithelial cells	1.30303	2.36338e-161	1.98342e-159	69.112	14.2061
DNAH9	Ciliated epithelial cells	1.70147	0	0	75.6757	3.9957
CFAP52	Ciliated epithelial cells	1.45204	0	0	67.1815	0.310269
CLU	Ciliated epithelial cells	1.92935	3.00623e-143	2.30323e-141	86.1004	28.3273
ALDH1A1	Ciliated epithelial cells	2.44445	3.21291e-211	3.24564e-209	90.7336	23.9336
ANXA1	Ciliated epithelial cells	2.64321	1.69396e-242	1.85553e-240	95.3668	23.6899
CCDC180	Ciliated epithelial cells	1.2898	0	0	61.39	1.84019
KIF27	Ciliated epithelial cells	1.46332	0	0	67.1815	6.23689
RIBC2	Ciliated epithelial cells	1.941	0	0	78.7645	0.120226
TST	Ciliated epithelial cells	2.25076	0	0	84.9421	8.51187
PVALB	Ciliated epithelial cells	1.68969	0	0	69.4981	0.406299
CFAP54	Ciliated epithelial cells	1.23046	7.13537e-200	6.87693e-198	64.8649	10.6893
C4H12orf56	Ciliated epithelial cells	1.27632	0	0	61.0039	2.64825
CCDC65	Ciliated epithelial cells	1.32238	0	0	63.7066	0.564584
LOC102400376	Ciliated epithelial cells	1.3166	1.05483e-274	1.23478e-272	64.8649	8.05869
KRT8	Ciliated epithelial cells	1.45353	5.17761e-173	4.54081e-171	71.0425	14.2714
LRRIQ1	Ciliated epithelial cells	1.89253	0	0	77.2201	3.07094
PRDX6	Ciliated epithelial cells	3.4655	0	0	95.3668	15.2791
PDPN	Ciliated epithelial cells	1.26292	0	0	63.3205	4.89727
FHAD1	Ciliated epithelial cells	1.41965	0	0	64.8649	2.28959
F5	Ciliated epithelial cells	1.23127	1.26508e-210	1.27325e-208	64.0927	9.46385
EPHX1	Ciliated epithelial cells	1.33848	3.23499e-179	2.92167e-177	71.8147	14.5113
SPA17	Ciliated epithelial cells	1.47753	0	0	68.7259	1.65015
APLP2	Ciliated epithelial cells	1.3864	2.09557e-89	1.17607e-87	81.0811	34.6705
PRDX5	Ciliated epithelial cells	1.30657	4.69477e-109	3.02718e-107	72.2008	23.4996
ALDH3B1	Ciliated epithelial cells	1.41416	0	0	67.9537	3.31416
TSTD1	Ciliated epithelial cells	1.24664	6.90199e-199	6.58223e-197	64.4788	10.78
CFAP45	Ciliated epithelial cells	1.23099	0	0	59.4595	0.741773
SELENBP1	Ciliated epithelial cells	1.51891	5.04838e-287	6.09268e-285	72.2008	9.62541
TXNIP	Ciliated epithelial cells	1.37819	6.58384e-49	2.52922e-47	92.6641	62.3634
FMO5	Ciliated epithelial cells	1.55033	2.18939e-283	2.63064e-281	74.9035	9.50518
WDR78	Ciliated epithelial cells	2.00358	0	0	79.9228	3.1032
C6H1orf87	Ciliated epithelial cells	1.37251	0	0	64.8649	0.990291
TSPAN1	Ciliated epithelial cells	1.38935	0	0	64.8649	1.39205
HSD17B13	Ciliated epithelial cells	3.37199	0	0	95.3668	3.74793
HOPX	Ciliated epithelial cells	2.21663	0	0	88.0309	8.38332
AKAP9	Ciliated epithelial cells	1.78555	8.63134e-105	5.42442e-103	86.8726	42.3292
PON1	Ciliated epithelial cells	2.14053	0	0	84.556	9.09762
DNAH11	Ciliated epithelial cells	1.68742	0	0	71.8147	6.25025
CD36	Ciliated epithelial cells	1.44204	3.04336e-99	1.84873e-97	71.8147	20.6885
CCDC146	Ciliated epithelial cells	1.27086	0	0	61.0039	4.1628
CDHR3	Ciliated epithelial cells	1.97642	0	0	78.3784	0.688339
CAPS	Ciliated epithelial cells	1.43985	0	0	62.9344	1.50951
EZR	Ciliated epithelial cells	1.88171	2.96266e-130	2.10983e-128	89.5753	36.848
SYNE1	Ciliated epithelial cells	1.34631	8.59699e-73	4.11373e-71	77.2201	35.7213
RSPH4A	Ciliated epithelial cells	1.68126	0	0	72.2008	0.428983
CALM1	Ciliated epithelial cells	2.40897	4.04424e-142	3.08982e-140	98.0695	57.6231
ANXA2	Ciliated epithelial cells	1.91501	1.0645e-136	7.84705e-135	88.0309	34.2529
CALM2	Ciliated epithelial cells	2.06511	3.61037e-121	2.44957e-119	94.5946	51.5362
TMSB10	Ciliated epithelial cells	1.91172	5.53448e-79	2.83214e-77	97.2973	56.3528
DRC1	Ciliated epithelial cells	1.66429	0	0	72.2008	0.664899
TUBB4B	Ciliated epithelial cells	2.14087	9.61866e-173	8.38176e-171	87.2587	26.1551
HMGB1	Ciliated epithelial cells	1.21652	2.72165e-53	1.08846e-51	84.1699	51.0624
LOC102404780	Ciliated epithelial cells	2.74261	0	0	88.417	0.597603
LOC102396772	Ciliated epithelial cells	3.13285	0	0	96.5251	8.17639
DSTN	Ciliated epithelial cells	1.44713	1.68575e-149	1.34441e-147	73.3591	18.4128
ENKUR	Ciliated epithelial cells	2.07221	0	0	82.6255	7.57425
DPYS	Ciliated epithelial cells	1.32397	0	0	64.8649	6.17691
RP1	Ciliated epithelial cells	1.43999	0	0	67.5676	1.5274
STK33	Ciliated epithelial cells	2.00178	0	0	79.9228	5.8369
LOC102412653	Ciliated epithelial cells	3.1708	0	0	96.9112	0.699933
DYNLL1	Ciliated epithelial cells	1.32847	1.30344e-153	1.07406e-151	71.8147	16.9438
LOC102394784	Ciliated epithelial cells	1.24905	0	0	59.8456	3.7197
DYNLRB2	Ciliated epithelial cells	1.5947	0	0	72.973	4.30672
LOC102403096	Ciliated epithelial cells	2.87722	0	0	93.8224	9.39075
TPPP3	Ciliated epithelial cells	1.84152	0	0	75.6757	4.57313
HYDIN	Ciliated epithelial cells	1.2819	0	0	61.39	5.06336
SPINT2	Ciliated epithelial cells	1.39302	1.71902e-98	1.03502e-96	79.9228	29.1822
LOC102410361	Ciliated epithelial cells	1.88488	0	0	77.2201	0.528794
LOC102389842	Ciliated epithelial cells	2.76572	0	0	92.278	2.12954
CXCL17	Ciliated epithelial cells	2.58505	0	0	89.5753	2.14744
CAPSL	Ciliated epithelial cells	1.26827	0	0	62.9344	1.201
SPEF2	Ciliated epithelial cells	1.6158	0	0	70.2703	6.89801
DNAH5	Ciliated epithelial cells	1.28963	0	0	59.8456	4.74831
HSP90AA1	Ciliated epithelial cells	2.34194	5.92116e-106	3.74709e-104	99.6139	64.9776
AK7	Ciliated epithelial cells	1.79947	0	0	74.9035	0.784117
NEK10	Ciliated epithelial cells	1.3653	0	0	63.3205	5.25769
CDHR4	Ciliated epithelial cells	1.41312	0	0	66.4093	0.22911
CFAP100	Ciliated epithelial cells	1.26589	0	0	61.39	0.317075
SEC11C	Ciliated epithelial cells	1.46745	1.13044e-170	9.7572e-169	72.973	16.4516
CFAP43	Ciliated epithelial cells	1.45854	0	0	69.112	2.83527
LOC102403559	Ciliated epithelial cells	1.83905	5.87326e-216	5.97735e-214	85.3282	19.7279
PLS3	Ciliated epithelial cells	1.46248	1.68693e-246	1.87037e-244	67.5676	9.70253
PGRMC1	Ciliated epithelial cells	1.40708	1.51435e-146	1.18011e-144	72.973	18.5912
CYTB	Ciliated epithelial cells	1.63197	8.66253e-42	3.033e-40	98.4556	64.5567
ATP6	Ciliated epithelial cells	1.91222	1.03257e-43	3.75013e-42	99.6139	65.4918
ND1	Ciliated epithelial cells	1.2522	6.18656e-29	1.7504e-27	96.9112	60.6603
COX1	Ciliated epithelial cells	1.80306	3.52574e-41	1.21727e-39	100	64.842
COX3	Ciliated epithelial cells	1.76792	2.47541e-40	8.4396e-39	100	66.0649
ND4	Ciliated epithelial cells	1.36759	1.28233e-39	4.3448e-38	95.7529	60.9003
COX2	Ciliated epithelial cells	1.8571	1.90753e-63	8.4461e-62	99.2278	62.3024
RPL35A	Club cells	1.08774	4.212e-30	2.25259e-28	91.4894	60.6805
LAMP3	Club cells	1.29793	4.69874e-228	1.54407e-225	59.2199	8.08789
SERP1	Club cells	1.54306	4.15541e-151	8.8546e-149	79.4326	24.3557
TFF3	Club cells	2.577	0	0	88.2979	3.9009
LOC102394104	Club cells	1.62337	0	0	52.1277	2.09614
LOC102390255	Club cells	1.09765	2.09925e-79	2.59082e-77	68.4397	25.1945
PTMA	Club cells	1.19945	9.50058e-34	5.73293e-32	92.9078	56.3896
ACTG1	Club cells	1.19707	2.55103e-42	1.86539e-40	91.4894	59.8799
KRT19	Club cells	1.41084	1.7376e-183	4.47104e-181	69.8582	14.2024
CLU	Club cells	1.21952	3.75951e-77	4.5372e-75	71.6312	28.3342
ALDH1A1	Club cells	2.77543	3.1124e-273	1.2303e-270	96.4539	23.9257
ANXA1	Club cells	1.7467	1.86307e-158	4.23459e-156	83.6879	23.694
SFTPC	Club cells	2.10733	0	0	88.2979	6.27229
AQP3	Club cells	1.45151	0	0	62.766	3.69648
C5	Club cells	1.22443	6.00771e-188	1.60647e-185	67.0213	11.31
RPS7	Club cells	1.06327	3.00738e-38	2.00554e-36	87.5887	56.0806
MGST1	Club cells	1.56293	4.25334e-234	1.46848e-231	75.5319	14.5023
TST	Club cells	2.04485	0	0	85.461	8.50707
LTA4H	Club cells	1.13713	4.13272e-244	1.50293e-241	60.6383	8.34902
CD63	Club cells	1.29288	7.17116e-94	1.01872e-91	82.2695	31.6932
LOC102400376	Club cells	1.27306	1.30837e-299	6.04843e-297	65.2482	8.05512
KRT7	Club cells	1.1252	0	0	58.5106	2.56019
KRT8	Club cells	1.31677	1.41685e-162	3.27496e-160	67.3759	14.2707
NUDT4	Club cells	1.12991	5.89048e-107	9.67849e-105	63.4752	18.3261
LOC102415932	Club cells	2.80743	0	0	87.5887	2.45861
LOC102414600	Club cells	2.43563	0	0	78.7234	3.9319
FAM129A	Club cells	1.12861	3.44896e-85	4.52262e-83	65.9574	22.0428
GLUL	Club cells	1.32249	9.06231e-85	1.17144e-82	79.7872	32.9492
PRDX6	Club cells	3.09413	0	0	93.617	15.2757
FMO2	Club cells	1.48814	0	0	66.6667	5.09265
ATP1B1	Club cells	1.43747	1.14099e-106	1.8635e-104	76.9504	28.3924
CTSC	Club cells	1.79177	5.57351e-182	1.42072e-179	81.2057	20.3318
APLP2	Club cells	1.40941	2.28435e-100	3.46143e-98	82.6241	34.6667
SCGB1A1	Club cells	2.0991	0	0	72.3404	0.225343
LOC102395773	Club cells	2.87465	0	0	76.5957	4.34629
LOC102396096	Club cells	4.54671	0	0	97.8723	4.59004
S100A2	Club cells	1.90761	1.47877e-254	5.60189e-252	82.9787	14.8124
SELENBP1	Club cells	1.35046	7.12064e-285	3.03462e-282	69.8582	9.62345
TXNIP	Club cells	1.20184	7.17232e-42	5.16161e-40	93.2624	62.3612
VTCN1	Club cells	1.11216	0	0	56.0284	1.93734
ATP1A1	Club cells	1.27505	7.31717e-97	1.07879e-94	72.3404	26.8728
RPL5	Club cells	1.05388	5.94916e-32	3.34564e-30	89.3617	57.7838
RPS8	Club cells	1.09975	2.97126e-25	1.33952e-23	96.4539	67.2696
PTPN13	Club cells	1.1484	4.23723e-132	8.19649e-130	64.8936	16.0182
HOPX	Club cells	1.19988	6.01899e-246	2.21849e-243	62.0567	8.39717
SLC39A8	Club cells	1.0577	5.9464e-116	1.01368e-113	63.4752	15.6502
PON1	Club cells	2.17134	0	0	83.6879	9.09387
PON3	Club cells	2.09956	0	0	85.461	4.48467
ITPRID1	Club cells	1.20276	0	0	54.6099	1.31349
RPS23	Club cells	1.04765	5.63493e-25	2.52369e-23	90.7801	61.1831
CD74	Club cells	1.53902	1.82328e-75	2.16217e-73	87.5887	39.0581
SLC26A2	Club cells	2.16184	0	0	81.2057	7.72366
RPS28	Club cells	1.3681	1.85078e-55	1.69967e-53	96.0993	65.3978
NPC2	Club cells	3.44258	1.23627e-292	5.43857e-290	96.8085	22.2033
C11H15orf48	Club cells	1.42209	0	0	69.1489	7.99639
ANXA2	Club cells	1.4468	6.07028e-98	9.09709e-96	80.4965	34.2551
TPM1	Club cells	1.91252	2.24727e-152	4.90355e-150	87.234	29.3324
PNP	Club cells	1.04607	2.14232e-51	1.85497e-49	82.9787	42.9946
RPLP1	Club cells	1.76193	9.14588e-90	1.25987e-87	98.9362	72.0867
NOX5	Club cells	1.30759	0	0	51.0638	0.889272
RPL4	Club cells	1.15122	1.84992e-36	1.19001e-34	92.1986	56.4872
EPAS1	Club cells	2.22519	2.8851e-218	9.04497e-216	90.7801	23.5685
SFTPB	Club cells	3.35558	0	0	91.844	3.10212
TMSB10	Club cells	2.19069	7.39033e-106	1.19273e-103	98.5816	56.3495
RPL21	Club cells	1.13468	4.24204e-33	2.5098e-31	93.617	60.7891
HMGB1	Club cells	1.13413	1.06203e-52	9.34416e-51	84.3972	51.0603
TPT1	Club cells	1.38045	7.2192e-30	3.84578e-28	98.227	72.21
SDC4	Club cells	1.07218	6.96804e-128	1.32904e-125	61.7021	14.83
LOC102408597	Club cells	1.27393	6.27057e-62	6.28786e-60	84.7518	55.3005
LOC102396772	Club cells	2.7778	0	0	90.7801	8.17535
DSTN	Club cells	1.70086	4.86091e-211	1.45694e-208	80.8511	18.4043
MAL2	Club cells	1.23843	1.48341e-277	6.0388e-275	65.6028	8.87356
LOC102402536	Club cells	1.12877	1.95381e-300	9.18796e-298	63.1206	7.33397
ALDH2	Club cells	1.43874	3.61465e-119	6.44376e-117	80.4965	30.2741
RPS3A	Club cells	1.3281	8.13255e-39	5.51779e-37	95.0355	62.4562
LOC102403096	Club cells	2.51257	0	0	92.1986	9.38701
HERPUD1	Club cells	1.27632	7.31704e-97	1.07879e-94	73.7589	27.514
SPINT2	Club cells	2.33067	8.43566e-219	2.67538e-216	95.0355	29.1685
FCGBP	Club cells	1.87829	0	0	73.0496	3.6443
LOC102410361	Club cells	2.58553	0	0	88.2979	0.516473
LOC102389842	Club cells	3.28247	0	0	96.8085	2.1211
RPS19	Club cells	1.19494	2.73989e-35	1.72588e-33	93.9716	63.7075
CXCL17	Club cells	2.64636	0	0	90.7801	2.14151
RPL18	Club cells	1.23384	5.44799e-46	4.23344e-44	92.1986	58.7048
NAPSA	Club cells	1.39196	0	0	64.539	5.00644
RPS17	Club cells	1.14789	9.37746e-36	5.94815e-34	92.1986	57.0936
ALAS1	Club cells	1.06181	4.24482e-123	7.71851e-121	59.5745	13.6695
SCD	Club cells	1.04053	2.39182e-88	3.21364e-86	63.1206	19.193
LOC102403559	Club cells	1.0469	5.99492e-101	9.23793e-99	64.1844	19.7392
PIGR	Club cells	2.45059	4.50312e-231	1.51633e-228	86.5248	20.1563
CYTB	Club cells	1.8057	5.74548e-58	5.44125e-56	97.8723	64.5551
ATP6	Club cells	2.19188	1.64743e-73	1.92024e-71	99.6454	65.4898
ND1	Club cells	1.74195	1.20464e-62	1.21691e-60	97.5177	60.6578
COX1	Club cells	1.92431	4.86184e-51	4.18318e-49	99.6454	64.8402
COX3	Club cells	2.10207	8.06498e-68	8.59267e-66	99.2908	66.0635
ND3	Club cells	1.15212	3.91686e-50	3.33851e-48	84.7518	47.8437
ND2	Club cells	1.12081	7.40342e-35	4.59974e-33	89.0071	56.3087
ND4	Club cells	1.62349	4.20989e-60	4.16032e-58	96.4539	60.8977
ND5	Club cells	1.1773	1.76667e-57	1.6591e-55	80.1418	43.1168
COX2	Club cells	1.69194	6.4507e-55	5.8067e-53	96.8085	62.302
ROBO1	Corticotropes	1.4469	0	0	89.9114	26.5979
CADM2	Corticotropes	2.15986	0	0	86.9802	21.9368
ABI3BP	Corticotropes	1.53703	0	0	67.1211	10.8525
ZBTB20	Corticotropes	1.78044	0	0	94.3195	54.9772
LOC102397183	Corticotropes	1.89386	0	0	61.9632	13.0147
NAALADL2	Corticotropes	1.46821	0	0	86.4803	38.9789
DSCAM	Corticotropes	1.76581	0	0	78.9139	15.9479
TTC3	Corticotropes	1.59423	0	0	89.2524	27.3386
PHACTR1	Corticotropes	1.31294	0	0	70.3931	16.0709
B3GALT1	Corticotropes	1.49679	0	0	80.6635	22.1782
KCNJ3	Corticotropes	1.55783	0	0	79.8228	10.5002
CNTNAP5	Corticotropes	1.55603	0	0	62.9402	12.3084
MAP2	Corticotropes	1.54974	0	0	87.3665	20.4361
UNC80	Corticotropes	1.30231	0	0	77.0507	8.17834
DNER	Corticotropes	1.37913	0	0	80.5272	15.32
MSI2	Corticotropes	1.47764	0	0	84.9807	33.1759
TRPM3	Corticotropes	2.78243	0	0	90.434	27.5772
RORB	Corticotropes	1.52335	0	0	70.9157	3.37434
MYT1L	Corticotropes	1.67804	0	0	81.6405	9.1694
KIF21A	Corticotropes	1.52926	0	0	84.3217	19.3895
CNTN1	Corticotropes	1.60252	0	0	83.0493	14.5699
PPFIA2	Corticotropes	1.7082	0	0	80.0954	13.613
NAV3	Corticotropes	1.52109	0	0	81.5496	22.4355
KCNMA1	Corticotropes	1.53863	0	0	80.3681	23.4803
CAMTA1	Corticotropes	1.36134	0	0	79.8455	23.5857
AKT3	Corticotropes	1.51105	0	0	83.6855	24.7686
DLG2	Corticotropes	1.8759	0	0	85.5487	36.0791
TENM4	Corticotropes	2.41228	0	0	87.2756	18.972
KIRREL3	Corticotropes	1.51828	0	0	63.5083	10.8902
DPYD	Corticotropes	1.3236	0	0	84.7989	40.0599
NEGR1	Corticotropes	2.3848	0	0	91.0475	20.9404
AGBL4	Corticotropes	1.95589	0	0	86.0713	18.2902
CCDC30	Corticotropes	1.4543	0	0	79.0275	11.8127
MAPK10	Corticotropes	1.67919	0	0	82.1859	13.3328
ARHGAP24	Corticotropes	1.54579	0	0	78.2549	20.3517
ANK2	Corticotropes	1.76632	0	0	87.0711	24.5506
GRID2	Corticotropes	1.72374	0	0	73.0743	18.9916
PPP1R9A	Corticotropes	1.33561	0	0	82.7994	22.7057
UMAD1	Corticotropes	1.42718	0	0	80.0045	21.2228
PCLO	Corticotropes	1.61175	0	0	83.2311	10.8117
CACNA2D1	Corticotropes	2.00803	0	0	88.9343	25.4983
MAGI2	Corticotropes	1.77372	0	0	87.0257	30.3866
NRCAM	Corticotropes	1.98142	0	0	89.0934	15.9
JAZF1	Corticotropes	1.59142	0	0	84.4354	20.7414
LOC112586541	Corticotropes	1.61203	0	0	76.8916	6.02328
EXOC4	Corticotropes	1.29632	0	0	84.5035	37.5622
TMEM178B	Corticotropes	1.30873	0	0	76.9371	13.5985
CNTNAP2	Corticotropes	1.859	0	0	68.5072	24.0773
TENM2	Corticotropes	1.32255	0	0	53.7832	16.2362
PDE10A	Corticotropes	2.42836	0	0	80.8225	11.2554
PRKN	Corticotropes	1.40779	0	0	83.0948	31.72
SNAP91	Corticotropes	1.37957	0	0	80.8225	10.9205
COL19A1	Corticotropes	2.29913	0	0	61.2815	5.8134
RGS6	Corticotropes	1.30151	0	0	71.3701	15.4003
GPHN	Corticotropes	1.3907	0	0	85.4124	33.4345
RTN1	Corticotropes	1.29727	0	0	76.8234	11.6192
RORA	Corticotropes	1.50638	0	0	89.0252	44.7587
SCG5	Corticotropes	1.54117	0	0	83.6628	10.1358
NRXN1	Corticotropes	3.22207	0	0	92.8425	23.2042
EML6	Corticotropes	1.31667	0	0	75.2329	10.6398
CTNNA2	Corticotropes	1.36846	0	0	78.8684	20.7993
POMC	Corticotropes	3.58416	0	0	90.9793	9.54102
FAM155A	Corticotropes	2.65108	0	0	90.0477	16.0128
FGF14	Corticotropes	1.77228	0	0	80.9589	13.3183
HS6ST3	Corticotropes	1.9736	0	0	69.6887	8.56346
KLF12	Corticotropes	1.70283	0	0	85.4124	33.8743
DACH1	Corticotropes	2.05934	0	0	87.2075	15.6853
PCDH9	Corticotropes	1.36206	0	0	80.4817	26.4912
NBEA	Corticotropes	1.6519	0	0	88.0936	31.4781
DCLK1	Corticotropes	1.47446	0	0	73.1425	11.2954
TSHZ2	Corticotropes	1.46194	0	0	76.8462	20.0283
NNAT	Corticotropes	2.7853	0	0	99.591	14.1787
LOC112577614	Corticotropes	1.40597	0	0	78.6639	15.2839
LOC102408597	Corticotropes	1.48376	0	0	96.5008	54.8598
PCSK2	Corticotropes	2.00647	0	0	59.5546	5.34271
CACNB2	Corticotropes	2.25622	0	0	87.6846	20.6768
NEBL	Corticotropes	1.62022	0	0	86.0713	24.3494
MACROD2	Corticotropes	1.66639	0	0	85.9123	36.3766
SNAP25	Corticotropes	1.52914	0	0	80.7317	9.21041
RIMS2	Corticotropes	2.27305	0	0	88.4799	14.2393
TOX	Corticotropes	1.78308	0	0	79.8682	13.7656
NCAM1	Corticotropes	1.49861	0	0	79.4592	15.6114
KSR2	Corticotropes	1.36752	0	0	73.1652	8.15186
RIMBP2	Corticotropes	1.80476	0	0	82.913	9.27562
PDE4D	Corticotropes	1.82456	0	0	91.411	48.8554
CTNND2	Corticotropes	1.79663	0	0	86.5258	19.9936
LOC102389540	Corticotropes	1.3593	0	0	73.1879	9.37062
LOC102390408	Corticotropes	2.28579	0	0	86.4576	14.2704
LOC102406900	Corticotropes	3.07652	0	0	93.6378	21.1113
UNC79	Corticotropes	1.49491	0	0	79.9818	9.97708
GABRB3	Corticotropes	1.3774	0	0	77.3915	9.88971
CADPS	Corticotropes	1.31854	0	0	80.3454	16.5531
CACNA2D3	Corticotropes	1.6054	0	0	71.9836	11.9314
LOC102393242	Corticotropes	1.58178	0	0	52.0336	1.56007
DCC	Corticotropes	1.43025	0	0	62.2359	15.6659
NOL4	Corticotropes	1.85625	0	0	84.5717	9.97249
AUTS2	Corticotropes	1.79202	0	0	91.1838	39.1936
ZC3H12B	Corticotropes	1.63531	0	0	78.982	15.7097
LOC102402779	Corticotropes	1.55099	0	0	89.5478	44.6257
LOC102412882	Corticotropes	2.1964	0	0	99.9546	13.9546
RPL35A	Dendritic cells	1.31872	0	0	92.5405	59.5066
LOC102416352	Dendritic cells	1.46996	0	0	73.2865	16.354
LOC102409533	Dendritic cells	1.45911	0	0	88.6995	51.4745
LOC102407601	Dendritic cells	3.31691	0	0	93.8626	20.9743
LOC102408905	Dendritic cells	3.87162	0	0	95.8945	31.1319
LOC102409778	Dendritic cells	3.81804	0	0	95.9571	31.5351
LOC102409438	Dendritic cells	3.2047	0	0	94.0575	23.3036
LOC102410113	Dendritic cells	2.64509	0	0	89.4092	14.4674
LOC102410452	Dendritic cells	3.15713	0	0	91.8238	12.8275
RPS10	Dendritic cells	1.33534	0	0	90.6548	55.4602
LOC102392808	Dendritic cells	1.60833	0	0	74.9983	10.968
LOC102393133	Dendritic cells	1.48784	0	0	70.7814	9.76531
RPS18	Dendritic cells	1.37166	0	0	91.0723	56.4094
LOC102410603	Dendritic cells	1.59985	0	0	88.8038	41.9418
ACTR3	Dendritic cells	1.26072	0	0	75.9168	31.4823
EEF1B2	Dendritic cells	1.17591	0	0	78.0669	36.3705
RPL37A	Dendritic cells	1.24469	0	0	93.2712	62.4085
ARPC2	Dendritic cells	1.5622	0	0	85.3803	38.8054
PTMA	Dendritic cells	1.36108	0	0	92.2135	55.0711
LAPTM5	Dendritic cells	1.57053	0	0	82.7778	28.554
RPL11	Dendritic cells	1.31046	0	0	90.2373	56.4933
SYNGR2	Dendritic cells	1.2396	0	0	67.4344	15.5629
ACTG1	Dendritic cells	2.05162	0	0	94.3289	58.6094
RPL27	Dendritic cells	1.17263	0	0	86.7024	49.7018
RPL23	Dendritic cells	1.46431	0	0	94.2245	60.4811
PFN1	Dendritic cells	1.61419	0	0	85.5751	35.5271
RPL23A	Dendritic cells	1.24693	0	0	91.5176	59.0213
STOM	Dendritic cells	1.27492	0	0	63.4472	15.2522
LDHB	Dendritic cells	1.26766	0	0	78.22	34.88
CD63	Dendritic cells	1.19672	0	0	75.1931	30.0967
RPS24	Dendritic cells	1.26251	0	0	93.8626	62.8264
ARPC5	Dendritic cells	1.84142	0	0	87.3982	33.1502
RGS1	Dendritic cells	1.38775	0	0	66.2515	18.2148
RGS2	Dendritic cells	1.15309	0	0	60.1907	18.4165
LOC102412044	Dendritic cells	1.15852	0	0	66.495	17.3408
FAU	Dendritic cells	1.54263	0	0	92.5197	54.8631
CFL1	Dendritic cells	1.38625	0	0	80.6903	32.9286
RPLP2	Dendritic cells	1.47139	0	0	93.5008	56.3368
CTSS	Dendritic cells	1.67785	0	0	81.748	25.9594
RPL5	Dendritic cells	1.22355	0	0	90.5435	56.5767
RPS8	Dendritic cells	1.71274	0	0	95.9432	66.2142
PPT1	Dendritic cells	1.25103	0	0	66.3141	19.5061
ARL4C	Dendritic cells	1.38232	0	0	65.9592	9.00167
HS3ST1	Dendritic cells	1.27496	0	0	55.9043	5.54986
RPL34	Dendritic cells	1.16871	0	0	87.1338	52.5034
RPS23	Dendritic cells	1.67282	0	0	94.5654	59.9511
GM2A	Dendritic cells	1.15754	0	0	58.1936	5.48348
RPS14	Dendritic cells	1.35557	0	0	94.5515	64.1702
CD74	Dendritic cells	3.66598	0	0	96.1102	36.9512
RPS15	Dendritic cells	1.59388	0	0	90.5226	49.4185
CFD	Dendritic cells	1.29903	0	0	64.9781	10.7271
RACK1	Dendritic cells	1.27964	0	0	91.4968	55.8031
OAZ1	Dendritic cells	1.17291	0	0	80.6137	42.0163
UBA52	Dendritic cells	1.27722	0	0	85.5125	47.645
RPS12	Dendritic cells	1.77333	0	0	93.974	55.5143
ARHGAP18	Dendritic cells	1.19732	0	0	65.333	19.072
LOC112587746	Dendritic cells	1.64149	0	0	94.2106	56.4915
LOC112587745	Dendritic cells	1.3357	0	0	94.5933	59.8335
RPLP1	Dendritic cells	1.1725	0	0	95.4005	71.2309
RPL4	Dendritic cells	1.44418	0	0	92.2483	55.1704
RPL31	Dendritic cells	1.13696	0	0	90.2999	59.7935
TMSB10	Dendritic cells	2.49138	0	0	95.484	54.9109
ID2	Dendritic cells	1.2779	0	0	72.6324	26.4821
RPL35	Dendritic cells	1.43147	0	0	91.963	54.4329
RPL12	Dendritic cells	1.55989	0	0	91.9212	53.0538
FNBP1	Dendritic cells	1.20724	0	0	76.0351	35.6416
RPL21	Dendritic cells	1.47532	0	0	93.8139	59.573
LCP1	Dendritic cells	1.96286	0	0	88.0871	26.7706
TPT1	Dendritic cells	1.69112	0	0	98.0029	71.2605
RPS21	Dendritic cells	1.43426	0	0	88.1358	46.9373
LOC102403789	Dendritic cells	2.63932	0	0	87.099	31.2414
PABPC1	Dendritic cells	1.16971	0	0	87.9549	53.3666
RPS20	Dendritic cells	1.40713	0	0	92.9859	58.4915
FAM49B	Dendritic cells	1.16929	0	0	71.7	26.353
RPL8	Dendritic cells	1.47874	0	0	92.6797	57.0061
RPS3	Dendritic cells	1.24707	0	0	90.8496	55.4861
RPL27A	Dendritic cells	1.37089	0	0	84.9628	42.6435
HSPA8	Dendritic cells	1.47881	0	0	93.3964	57.4603
RPLP0	Dendritic cells	1.56492	0	0	93.8905	57.6793
RPL6	Dendritic cells	1.18736	0	0	87.8088	52.5042
RPS3A	Dendritic cells	1.58226	0	0	94.969	61.2591
COTL1	Dendritic cells	1.5232	0	0	77.3363	20.496
TYROBP	Dendritic cells	1.42773	0	0	67.838	7.36018
RPS19	Dendritic cells	1.50193	0	0	94.7951	62.5622
RPL18	Dendritic cells	1.29302	0	0	91.5176	57.4971
RPL13A	Dendritic cells	1.72752	0	0	94.475	58.3914
RPS11	Dendritic cells	1.59344	0	0	94.6211	59.7729
RPL37	Dendritic cells	1.39231	0	0	91.9769	55.8248
CKB	Dendritic cells	1.63797	0	0	74.2885	12.8316
HSP90AA1	Dendritic cells	1.1613	0	0	92.4709	63.9685
RPS17	Dendritic cells	1.40424	0	0	92.3387	55.7958
RPSA	Dendritic cells	1.24128	0	0	91.0236	58.393
RPL14	Dendritic cells	1.29798	0	0	90.954	56.3127
RPL32	Dendritic cells	1.40733	0	0	92.958	59.2614
RGS10	Dendritic cells	1.41571	0	0	67.344	7.53789
ACTB	Dendritic cells	2.6281	0	0	97.6411	62.1976
ARPC1B	Dendritic cells	1.81498	0	0	87.0503	29.6469
CORO1A	Dendritic cells	1.32313	0	0	73.5439	19.7102
TMSB4X	Dendritic cells	3.10491	0	0	96.6669	65.9223
SAT1	Dendritic cells	1.41673	0	0	90.0912	55.3656
ANK1	Endocardial cells	0.277526	3.54931e-19	1.31087e-18	14.3339	9.17309
SGCZ	Endocardial cells	0.38862	8.2954e-15	2.60365e-14	14.6712	10.4119
SORBS2	Endocardial cells	0.467031	1.34586e-19	5.04859e-19	27.0377	22.1961
CSMD1	Endocardial cells	0.441082	8.77998e-07	1.95921e-06	26.0259	25.0552
LOC102395906	Endocardial cells	0.285893	3.75038e-47	3.49357e-46	10.905	4.32126
MLIP	Endocardial cells	0.446044	2.88511e-38	2.05407e-37	22.3159	12.9706
KHDRBS2	Endocardial cells	0.305312	2.50685e-12	7.15587e-12	12.3103	8.59394
CCDC141	Endocardial cells	0.307375	1.00242e-38	7.23495e-38	13.3783	6.41598
TTN	Endocardial cells	2.73803	0	0	73.6369	19.1902
LOC112581593	Endocardial cells	0.284334	3.73478e-55	4.44442e-54	13.828	5.68249
LRP1B	Endocardial cells	0.78508	5.21952e-49	5.13017e-48	29.1737	19.9941
THSD7B	Endocardial cells	0.380355	7.84251e-20	2.9676e-19	14.5025	9.40713
DPP10	Endocardial cells	0.608091	8.25005e-30	4.41909e-29	23.7212	17.0986
CNTNAP5	Endocardial cells	0.340444	1.09525e-05	2.31305e-05	14.7274	12.8613
SPAG16	Endocardial cells	0.324125	0.00219904	0.00399778	15.4581	14.9601
TCAP	Endocardial cells	0.421764	5.28867e-59	7.07794e-58	20.0675	9.86636
CA10	Endocardial cells	0.282217	0.018946	0.0313392	14.4463	14.2089
LINGO2	Endocardial cells	0.430825	1.02683e-17	3.59847e-17	16.9196	12.0706
TPM2	Endocardial cells	0.381987	2.102e-17	7.28212e-17	22.0911	16.9538
CACNA1C	Endocardial cells	0.323727	1.80282e-10	4.77258e-10	17.0883	13.6226
LOC102406613	Endocardial cells	0.289806	4.42028e-11	1.19725e-10	13.3221	9.8031
PDE3A	Endocardial cells	0.832767	7.59616e-103	3.21217e-101	33.3895	17.6347
MB	Endocardial cells	0.490333	1.90585e-205	3.18909e-203	22.3721	5.8262
ACTN2	Endocardial cells	0.7243	5.37042e-179	7.47337e-177	28.8364	9.68292
RYR2	Endocardial cells	1.78629	0	0	52.2766	19.0921
CTNNA3	Endocardial cells	1.11072	1.0418e-113	5.62673e-112	45.0253	28.3621
NRG3	Endocardial cells	0.38619	5.72189e-06	1.22663e-05	17.2007	15.5238
LDB3	Endocardial cells	1.09452	0	0	37.9427	8.94234
TNNT2	Endocardial cells	0.889394	0	0	31.8156	3.6118
RNF207	Endocardial cells	0.332653	1.39719e-146	1.35136e-144	13.3221	3.03467
NELL1	Endocardial cells	0.33919	2.53664e-07	5.82087e-07	14.2777	11.807
CSRP3	Endocardial cells	0.315084	1.02864e-148	1.00922e-146	12.9848	2.84845
OPCML	Endocardial cells	0.297487	0.00056785	0.00107976	13.3783	12.0982
CASQ2	Endocardial cells	0.277809	7.17669e-105	3.18283e-103	11.2985	2.86035
NEXN	Endocardial cells	0.550893	7.10458e-88	2.11087e-86	23.4401	10.4668
CFAP299	Endocardial cells	0.303937	6.52003e-22	2.659e-21	11.0736	6.1832
ART3	Endocardial cells	0.290848	1.46515e-35	9.53746e-35	14.1091	7.1892
TECRL	Endocardial cells	0.448238	5.69829e-163	6.58563e-161	16.8072	4.16186
ADGRL3	Endocardial cells	0.276459	0.0240097	0.0392533	13.4907	13.1649
LOC112586225	Endocardial cells	0.314273	6.97148e-14	2.1104e-13	11.973	8.02111
MYOZ2	Endocardial cells	0.468516	1.62175e-217	2.96868e-215	18.3811	3.9807
GRID2	Endocardial cells	0.520213	1.84614e-12	5.29424e-12	22.597	19.5776
GRM8	Endocardial cells	0.389701	9.35953e-15	2.92989e-14	19.7864	15.2956
CNTNAP2	Endocardial cells	0.638554	4.07544e-18	1.44812e-17	27.937	24.5547
TENM2	Endocardial cells	0.388674	7.69303e-05	0.000155003	17.6504	16.6479
SGCD	Endocardial cells	0.331509	0.000573096	0.00108905	20.3485	20.0768
NMRK2	Endocardial cells	0.424458	1.39503e-261	3.58957e-259	17.5942	3.22722
LAMA2	Endocardial cells	1.13389	6.01787e-212	1.05216e-209	43.4514	19.0475
PLN	Endocardial cells	0.54355	2.51079e-237	5.35014e-235	22.4283	5.33282
TRDN	Endocardial cells	0.303918	1.03471e-28	5.33695e-28	20.7982	12.2346
LOC102390520	Endocardial cells	0.302923	1.32143e-93	4.50523e-92	12.1417	3.43773
NKAIN2	Endocardial cells	0.361184	2.27794e-07	5.23691e-07	19.6178	16.9895
MYZAP	Endocardial cells	0.369931	3.63289e-49	3.58621e-48	16.1889	7.74254
TPM1	Endocardial cells	0.476809	3.55681e-20	1.36387e-19	32.8836	29.3577
ACTC1	Endocardial cells	0.662952	0	0	25.1827	3.00912
LOC102413515	Endocardial cells	1.29512	0	0	46.6554	7.24891
DYSF	Endocardial cells	0.299709	1.70869e-14	5.29175e-14	15.683	11.2693
SLC8A1	Endocardial cells	0.808088	9.64091e-73	1.91799e-71	34.4013	21.7078
LRRTM4	Endocardial cells	0.417373	3.20247e-18	1.14195e-17	16.4699	11.5393
TRIM54	Endocardial cells	0.391176	1.3302e-109	6.46726e-108	17.032	5.47198
LOC102405871	Endocardial cells	0.341581	0.000226448	0.000442686	19.5616	19.4149
GPC5	Endocardial cells	0.395163	0.000402195	0.000772364	19.5616	19.0481
LMO7	Endocardial cells	0.30603	1.63114e-07	3.77283e-07	18.7184	16.6254
NEBL	Endocardial cells	0.813746	3.55034e-65	5.69956e-64	35.9191	24.9846
CSMD3	Endocardial cells	0.531138	4.19874e-19	1.54632e-18	21.9786	17.1608
TRIM55	Endocardial cells	0.329319	5.96263e-87	1.7338e-85	13.828	4.46927
MYBPC3	Endocardial cells	0.867045	0	0	29.3985	3.40129
LRRC4C	Endocardial cells	0.427078	5.06084e-08	1.20145e-07	18.9994	16.8213
CRYAB	Endocardial cells	0.296487	3.98407e-19	1.46885e-18	18.6622	12.7948
CNTN5	Endocardial cells	0.565738	3.23148e-18	1.15214e-17	23.2715	18.8312
GRIA4	Endocardial cells	0.29371	3.43636e-07	7.83014e-07	14.1653	11.5216
MYL2	Endocardial cells	0.819614	0	0	33.2771	4.79971
TMEM132D	Endocardial cells	0.315223	1.79414e-10	4.75007e-10	13.041	9.66723
FSTL5	Endocardial cells	0.302534	0.000389959	0.000750239	15.1209	13.9662
CDH13	Endocardial cells	0.445504	8.52872e-08	2.00207e-07	29.8482	29.698
CKM	Endocardial cells	0.534413	1.75271e-209	3.00662e-207	22.6532	5.88389
TNNI3	Endocardial cells	1.35211	0	0	48.9039	4.27749
CDH12	Endocardial cells	0.441873	9.06454e-19	3.29911e-18	16.5261	11.5168
GABRG3	Endocardial cells	0.305636	1.52341e-09	3.87567e-09	12.8162	9.66091
TNNC1	Endocardial cells	0.693349	0	0	27.937	5.48336
MYL3	Endocardial cells	0.67625	0	0	27.2625	4.30633
DCC	Endocardial cells	0.335653	1.95638e-05	4.08234e-05	17.9314	16.1743
CDH2	Endocardial cells	0.365482	6.44509e-10	1.66547e-09	20.6296	17.7045
FHOD3	Endocardial cells	0.365303	9.21886e-16	3.00196e-15	18.2125	13.5275
PCDH15	Endocardial cells	0.358953	1.94184e-09	4.91542e-09	15.4019	12.2885
ANKRD1	Endocardial cells	1.0436	0	0	34.2327	5.37001
SORBS1	Endocardial cells	0.561706	2.39626e-23	1.02829e-22	31.3097	26.5682
RBM20	Endocardial cells	0.376961	2.20499e-42	1.7746e-41	18.4373	9.51062
ABLIM1	Endocardial cells	0.614825	3.31679e-30	1.79959e-29	37.6054	33.449
RBFOX1	Endocardial cells	0.539454	1.48718e-10	3.9531e-10	28.724	27.576
DMD	Endocardial cells	0.979542	1.35431e-55	1.63954e-54	49.1287	43.0868
DACH2	Endocardial cells	0.343456	3.7165e-16	1.23094e-15	14.0528	9.55641
IL1RAPL2	Endocardial cells	0.393081	2.80518e-17	9.68008e-17	16.1889	11.391
CYTB	Endocardial cells	0.939593	5.6081e-158	6.21792e-156	92.9174	64.4513
ATP6	Endocardial cells	0.592391	1.85942e-74	3.89521e-73	93.086	65.3899
COX1	Endocardial cells	0.337716	5.6295e-39	4.09343e-38	91.3997	64.7455
COX3	Endocardial cells	1.26137	6.877e-223	1.34943e-220	97.2456	65.9468
ND2	Endocardial cells	0.420567	1.86182e-39	1.3732e-38	68.8589	56.2756
ND4	Endocardial cells	0.475419	1.59671e-56	1.99132e-55	77.2906	60.8493
COX2	Endocardial cells	0.369989	5.13168e-45	4.48324e-44	80.5509	62.2445
ZNF385D	Endometrium cells	0.654844	8.33665e-64	5.98374e-62	29.9517	14.2605
SGCZ	Endometrium cells	0.462848	8.40046e-30	1.13371e-28	19.5169	10.4072
TENM3	Endometrium cells	0.921517	1.24872e-48	4.70426e-47	48.1159	36.7643
GPM6A	Endometrium cells	0.831119	2.45973e-70	2.31341e-68	42.1256	23.2769
CSMD1	Endometrium cells	0.776289	5.02683e-47	1.75104e-45	39.5169	25.0217
LOC102395906	Endometrium cells	0.545155	2.35726e-161	4.01839e-158	20.7729	4.30784
ROBO2	Endometrium cells	0.406548	6.28708e-12	2.61044e-11	27.6329	21.6607
EPHA6	Endometrium cells	0.506231	3.11575e-30	4.29419e-29	27.4396	17.226
CCDC80	Endometrium cells	0.596945	7.66675e-130	3.54425e-127	28.9855	8.55532
NAALADL2	Endometrium cells	0.498492	4.03735e-13	1.83654e-12	42.9952	39.4963
CPNE4	Endometrium cells	0.422797	4.55152e-40	1.11239e-38	18.5507	8.35379
CFB	Endometrium cells	0.713855	2.06752e-87	3.0318e-85	38.744	17.3748
LOC102403881	Endometrium cells	0.574674	6.9216e-69	6.1096e-67	29.2754	12.9644
LOC102402713	Endometrium cells	0.569181	1.77421e-79	2.17003e-77	27.9227	11.2201
KHDRBS2	Endometrium cells	0.469327	1.65792e-51	7.21209e-50	20.3865	8.57981
COL3A1	Endometrium cells	1.26495	1.20417e-294	3.28438e-290	57.3913	16.845
LRP1B	Endometrium cells	0.944516	2.5311e-75	2.72869e-73	37.2947	19.9901
THSD7B	Endometrium cells	0.473959	1.48442e-37	3.1557e-36	19.5169	9.4036
DPP10	Endometrium cells	0.598031	6.274e-27	7.13906e-26	26.1836	17.1046
CNTNAP5	Endometrium cells	0.37797	7.68683e-12	3.17324e-11	18.2609	12.8556
PARD3B	Endometrium cells	0.410213	2.10189e-07	6.24566e-07	35.4589	35.2441
ERBB4	Endometrium cells	0.611504	3.17818e-22	2.65986e-21	39.6135	31.164
SPAG16	Endometrium cells	0.494151	1.22853e-27	1.45498e-26	24.2512	14.938
FN1	Endometrium cells	0.600728	4.36268e-70	4.06117e-68	33.6232	15.7537
CA10	Endometrium cells	0.404794	1.80678e-12	7.84211e-12	19.8068	14.1953
GALNTL6	Endometrium cells	0.765404	1.21047e-62	8.31629e-61	37.5845	22.3524
LINGO2	Endometrium cells	0.531942	7.13801e-34	1.21605e-32	22.2222	12.0659
ADAMTSL1	Endometrium cells	0.347204	6.62367e-08	2.0511e-07	24.9275	20.5444
BNC2	Endometrium cells	0.507258	3.32535e-39	7.74543e-38	27.2464	14.5981
PTPRD	Endometrium cells	0.738785	2.88045e-33	4.72994e-32	44.2512	34.9905
TRPM3	Endometrium cells	0.427235	3.02709e-05	7.49696e-05	29.4686	28.2709
GAS1	Endometrium cells	0.416999	1.26156e-98	2.40622e-96	21.5459	6.21452
MGP	Endometrium cells	0.709252	3.78215e-146	3.12601e-143	39.8068	13.3594
SOX5	Endometrium cells	0.557883	1.25463e-20	9.47924e-20	39.4203	30.9216
ANKS1B	Endometrium cells	0.353747	2.2991e-06	6.30547e-06	20.1932	17.2869
DCN	Endometrium cells	0.558516	6.10705e-70	5.60841e-68	32.8502	14.7618
CTNNA3	Endometrium cells	0.539125	3.75701e-17	2.26709e-16	36.0386	28.4169
LRMDA	Endometrium cells	0.483424	2.11784e-15	1.13664e-14	35.1691	28.8755
NRG3	Endometrium cells	0.378294	7.94404e-07	2.25843e-06	18.9372	15.5224
LOC112585132	Endometrium cells	0.360275	1.88262e-167	3.66775e-164	15.8454	2.54283
FAT3	Endometrium cells	0.361254	1.63166e-18	1.07626e-17	18.1643	11.0772
DLG2	Endometrium cells	0.564841	3.95665e-12	1.6705e-11	39.8068	36.6191
LOC112585150	Endometrium cells	0.503163	7.86022e-15	4.04428e-14	24.8309	18.4347
NELL1	Endometrium cells	0.462709	5.14335e-26	5.4692e-25	20.4831	11.7954
LRRC7	Endometrium cells	0.369153	2.97423e-17	1.80713e-16	16.6184	10.0036
DAB1	Endometrium cells	0.501809	3.38558e-23	3.01081e-22	22.1256	13.9377
AGBL4	Endometrium cells	0.357258	6.0949e-06	1.6085e-05	22.2222	19.0332
CFAP299	Endometrium cells	0.454643	2.23046e-64	1.62229e-62	17.971	6.17436
ADGRL3	Endometrium cells	0.373941	1.74684e-09	6.12091e-09	17.7778	13.1543
KCNIP4	Endometrium cells	0.413296	1.18819e-05	3.04758e-05	25.6039	23.4555
SLIT2	Endometrium cells	0.482108	9.62399e-31	1.36716e-29	24.3478	13.9867
LOC112586225	Endometrium cells	0.416002	4.4297e-28	5.40582e-27	16.2319	8.01741
STPG2	Endometrium cells	0.367268	4.03386e-41	1.04288e-39	15.1691	5.9789
UNC5C	Endometrium cells	0.384611	5.45132e-21	4.21801e-20	24.3478	15.5396
GRID2	Endometrium cells	0.569536	2.20537e-21	1.74961e-20	27.5362	19.5704
CDK14	Endometrium cells	0.41493	2.05541e-16	1.18148e-15	26.087	19.2332
COL1A2	Endometrium cells	0.398698	4.19166e-40	1.02905e-38	25.4106	12.6702
DGKB	Endometrium cells	0.346653	2.5046e-11	9.99164e-11	17.1014	11.8972
SEMA3C	Endometrium cells	0.404156	6.16357e-28	7.44185e-27	25.0242	14.7496
MAGI2	Endometrium cells	0.454559	1.43694e-13	6.75616e-13	37.8744	30.9966
GLI3	Endometrium cells	0.441307	1.29587e-31	1.94203e-30	22.7053	12.3293
CNTNAP2	Endometrium cells	0.845012	4.47436e-49	1.73104e-47	37.7778	24.5353
EFNA5	Endometrium cells	0.355839	3.87197e-18	2.49311e-17	23.285	15.1537
TENM2	Endometrium cells	0.540406	1.1278e-20	8.56132e-20	24.3478	16.6323
C3	Endometrium cells	1.19098	5.39843e-179	1.84053e-175	56.9082	23.3148
LAMA2	Endometrium cells	0.976569	1.83585e-155	2.27604e-152	48.2126	19.081
NKAIN2	Endometrium cells	0.554401	1.91734e-33	3.1907e-32	28.6957	16.9707
NRXN3	Endometrium cells	0.594662	9.35784e-19	6.27113e-18	26.1836	19.311
THSD4	Endometrium cells	0.389594	1.70949e-16	9.85343e-16	25.1208	17.5417
NRXN1	Endometrium cells	0.348687	7.80849e-06	2.03883e-05	27.1498	23.9679
LRRTM4	Endometrium cells	0.523852	7.63977e-36	1.46433e-34	21.9324	11.5343
LOC102405871	Endometrium cells	0.691791	1.59678e-56	8.52293e-55	33.913	19.3777
GPC6	Endometrium cells	0.560774	1.26525e-23	1.15843e-22	27.8261	19.0332
GPC5	Endometrium cells	0.596082	3.29325e-27	3.80608e-26	28.6957	19.0251
LOC102403789	Endometrium cells	0.429667	4.46612e-25	4.49165e-24	44.5411	33.2338
PLXDC2	Endometrium cells	0.589163	7.56131e-26	7.93821e-25	33.3333	24.1457
MACROD2	Endometrium cells	0.632947	7.93285e-21	6.08461e-20	42.2222	36.9118
COL14A1	Endometrium cells	0.362076	1.37649e-33	2.30613e-32	20.1932	10.0564
ZFPM2	Endometrium cells	0.741905	1.24739e-65	9.74861e-64	35.2657	17.9412
CSMD3	Endometrium cells	0.56904	2.74031e-22	2.304e-21	25.314	17.1611
KCNB2	Endometrium cells	0.367916	1.56726e-21	1.25653e-20	17.8744	10.0981
LRRC4C	Endometrium cells	0.615553	1.6714e-30	2.34503e-29	26.7633	16.8051
CNTN5	Endometrium cells	0.740787	1.02053e-47	3.67216e-46	32.0773	18.8165
TMEM132D	Endometrium cells	0.381654	6.77663e-20	4.89752e-19	16.8116	9.66372
FSTL5	Endometrium cells	0.46356	5.72583e-25	5.71222e-24	22.9952	13.9478
CDH12	Endometrium cells	0.574436	6.95412e-46	2.29351e-44	23.4783	11.508
GABRG3	Endometrium cells	0.395667	2.42143e-24	2.32224e-23	17.6812	9.65412
RBMS3	Endometrium cells	0.847396	2.01321e-51	8.68836e-50	45.8937	32.2843
LOC102400533	Endometrium cells	0.373136	1.30914e-62	8.97153e-61	19.2271	6.82567
ERC2	Endometrium cells	0.348744	5.07481e-08	1.58934e-07	18.5507	14.6928
PCDH15	Endometrium cells	0.521583	1.16779e-41	3.12575e-40	24.058	12.2717
PRKG1	Endometrium cells	0.830789	6.67018e-52	2.93434e-50	43.1884	28.2939
HPSE2	Endometrium cells	0.358234	4.98179e-26	5.30568e-25	15.1691	7.4507
RBFOX1	Endometrium cells	0.634555	9.51383e-19	6.37098e-18	34.1063	27.564
IL1RAPL1	Endometrium cells	0.442642	2.14487e-11	8.58924e-11	29.1787	23.6077
DACH2	Endometrium cells	0.528624	2.18405e-56	1.15895e-54	22.3188	9.54326
IL1RAPL2	Endometrium cells	0.572684	6.96834e-48	2.52741e-46	23.6715	11.3805
PCDH11X	Endometrium cells	0.476229	3.14224e-17	1.90582e-16	29.1787	22.1402
TENM1	Endometrium cells	0.363567	6.35052e-08	1.97099e-07	20.2899	16.5828
C4BPA	Endometrium cells	0.926553	1.13179e-171	2.80631e-168	40.5797	13.4134
TACC1	Endothelial cells	0.709988	0	0	52.3309	29.2635
DLC1	Endothelial cells	0.754839	0	0	58.4996	29.4241
CYYR1	Endothelial cells	1.10686	0	0	47.3379	3.6164
APP	Endothelial cells	1.26252	0	0	73.404	36.0645
JAM2	Endothelial cells	0.765641	0	0	39.4469	4.07234
ARHGAP31	Endothelial cells	0.828468	0	0	44.9242	9.2797
KALRN	Endothelial cells	0.723621	0	0	40.5854	20.6597
TNFSF10	Endothelial cells	1.35234	0	0	58.1601	11.9064
MECOM	Endothelial cells	0.863365	0	0	41.0905	16.7743
WWTR1	Endothelial cells	0.724421	0	0	44.5516	15.2563
S100B	Endothelial cells	1.00593	0	0	42.5892	10.5858
ERG	Endothelial cells	0.936032	0	0	45.8765	4.50575
LOC102390435	Endothelial cells	0.709797	0	0	61.6958	40.2165
ADGRF5	Endothelial cells	1.54786	0	0	62.3044	7.47337
SLC29A1	Endothelial cells	1.2194	0	0	59.3194	16.4471
CALCRL	Endothelial cells	0.948963	0	0	47.2593	10.3887
ITGA6	Endothelial cells	1.05514	0	0	54.3761	11.9974
NOSTRIN	Endothelial cells	0.954622	0	0	46.5347	7.46426
LOC102390255	Endothelial cells	0.936161	0	0	57.2328	23.1518
TNS1	Endothelial cells	0.740877	0	0	48.4019	16.0466
CLIC4	Endothelial cells	0.974964	0	0	61.0292	27.5543
HSPG2	Endothelial cells	0.734414	0	0	41.4093	7.59755
PECAM1	Endothelial cells	1.76721	0	0	66.254	4.84368
CD300LG	Endothelial cells	0.998841	0	0	38.0682	1.6792
RAMP2	Endothelial cells	0.731143	0	0	37.4679	5.00996
CAVIN1	Endothelial cells	1.13605	0	0	51.1634	9.4728
CCL14	Endothelial cells	0.955362	0	0	41.4673	2.09786
TEK	Endothelial cells	1.0664	0	0	50.799	3.60648
NFIB	Endothelial cells	0.831005	0	0	62.4617	34.2528
GCNT1	Endothelial cells	0.806613	0	0	41.223	8.02426
LOC102410118	Endothelial cells	0.943085	0	0	55.6223	21.2288
VWF	Endothelial cells	0.897977	0	0	39.774	3.37609
LOC102391662	Endothelial cells	0.852185	0	0	47.1392	11.8367
TIMP3	Endothelial cells	1.48805	0	0	63.9521	14.8588
ELK3	Endothelial cells	0.753343	0	0	44.266	11.4331
PTPRB	Endothelial cells	1.50405	0	0	63.1986	6.11629
ROBO4	Endothelial cells	0.809396	0	0	39.8568	1.79881
ETS1	Endothelial cells	1.00489	0	0	62.1553	24.743
AHNAK	Endothelial cells	1.05375	0	0	65.5212	36.7932
TXNIP	Endothelial cells	0.998117	0	0	75.5072	61.533
S1PR1	Endothelial cells	1.36128	0	0	56.0073	8.04491
ARHGAP29	Endothelial cells	0.884346	0	0	50.0952	12.8577
ADGRL4	Endothelial cells	0.962976	0	0	46.0048	4.55885
LDB2	Endothelial cells	1.04947	0	0	42.1793	9.08069
IGFBP7	Endothelial cells	1.29917	0	0	55.7009	12.7387
KDR	Endothelial cells	1.30789	0	0	55.0219	4.0195
EMCN	Endothelial cells	0.773065	0	0	38.5112	3.33694
GNG11	Endothelial cells	1.03588	0	0	47.4207	6.32736
PDK4	Endothelial cells	0.787028	0	0	51.6974	24.4914
TSPAN13	Endothelial cells	0.875775	0	0	47.9465	15.3319
CD36	Endothelial cells	1.51545	0	0	55.4649	18.4712
CAV1	Endothelial cells	1.46121	0	0	60.0853	10.1988
RAMP3	Endothelial cells	0.793612	0	0	39.2399	4.5213
PODXL	Endothelial cells	0.884293	0	0	42.8293	5.04858
LOC102399127	Endothelial cells	0.893906	0	0	50.9398	14.6689
SPARC	Endothelial cells	1.24841	0	0	55.6016	16.34
CD74	Endothelial cells	0.748009	0	0	59.1331	37.7944
BTNL9	Endothelial cells	0.952829	0	0	36.9421	1.60759
SEMA6A	Endothelial cells	0.748013	0	0	40.279	10.8141
LOC112587028	Endothelial cells	0.712712	0	0	86.3584	79.8462
UTRN	Endothelial cells	0.760913	0	0	64.1053	43.7527
PHACTR2	Endothelial cells	0.766032	0	0	47.5822	20.0844
LOC112587746	Endothelial cells	0.827419	0	0	70.9365	57.0095
LOC112587745	Endothelial cells	0.951803	0	0	76.7285	60.0788
SYNE2	Endothelial cells	1.09871	0	0	69.3136	40.0596
PRKCH	Endothelial cells	0.76227	0	0	48.2901	20.6119
PNP	Endothelial cells	1.77204	0	0	77.6807	40.7778
EPAS1	Endothelial cells	1.07038	0	0	59.8741	21.2674
SPTBN1	Endothelial cells	1.81881	0	0	86.4867	48.237
ENG	Endothelial cells	0.811936	0	0	39.9934	3.16556
EGFL7	Endothelial cells	0.849837	0	0	43.7733	1.90073
COL4A2	Endothelial cells	0.989066	0	0	50.9729	11.4803
COL4A1	Endothelial cells	1.27368	0	0	59.5057	13.6479
FLT1	Endothelial cells	1.56681	0	0	61.584	4.24935
VIM	Endothelial cells	1.49686	0	0	63.4346	36.3158
ITGB1	Endothelial cells	0.762689	0	0	56.1977	34.9236
NRP1	Endothelial cells	0.874527	0	0	53.1672	20.1042
PLCB4	Endothelial cells	0.966053	0	0	49.0312	18.3116
FABP5	Endothelial cells	1.16403	0	0	47.4497	12.6443
FABP4	Endothelial cells	1.40684	0	0	38.4326	4.38345
PREX2	Endothelial cells	0.945847	0	0	47.665	9.59725
CDH5	Endothelial cells	0.782424	0	0	39.4883	2.14345
CEACAM1	Endothelial cells	0.884479	0	0	49.1513	13.2718
PLPP1	Endothelial cells	0.892	0	0	54.2105	22.9278
ITGA1	Endothelial cells	1.28442	0	0	60.756	15.4432
LIFR	Endothelial cells	1.13192	0	0	57.9945	21.144
FBXL7	Endothelial cells	0.987912	0	0	42.1338	18.0745
LOC102408976	Endothelial cells	1.16581	0	0	56.1646	19.9948
TJP1	Endothelial cells	0.734233	0	0	50.8777	22.3485
RBMS3	Endothelial cells	0.855512	0	0	52.5793	31.0073
TGFBR2	Endothelial cells	1.0013	0	0	54.7487	20.4338
CLEC3B	Endothelial cells	0.780182	0	0	42.759	10.8235
TIMP4	Endothelial cells	1.0275	0	0	40.6848	3.05881
MGLL	Endothelial cells	0.848424	0	0	44.7379	7.71717
TCF4	Endothelial cells	1.49532	0	0	74.1037	34.8474
PTPRM	Endothelial cells	1.23645	0	0	60.8222	24.146
ABLIM1	Endothelial cells	0.843092	0	0	56.1025	32.0013
HSPB1	Endothelial cells	0.720549	0	0	50.0869	25.3017
CSN1S1	Endothelial cells	0.722476	0	0	39.5007	12.7424
LOC102406615	Endothelial cells	0.71191	0	0	39.1819	12.57
RPL35A	Enterocytes	1.79867	0	0	99.2619	60.3973
CFB	Enterocytes	1.60784	0	0	89.4737	16.8606
RPL10A	Enterocytes	1.7056	0	0	97.3042	49.8968
RPS10	Enterocytes	1.844	0	0	98.973	56.4001
RPS18	Enterocytes	1.99797	0	0	98.973	57.3374
LOC102410603	Enterocytes	1.91418	0	0	98.5237	43.2039
DBI	Enterocytes	1.83052	0	0	89.4737	24.5619
EEF1B2	Enterocytes	2.11151	0	0	96.887	37.413
RPL37A	Enterocytes	1.73331	0	0	99.0051	63.245
PTMA	Enterocytes	1.88698	0	0	99.7754	56.0726
RPL11	Enterocytes	1.69543	0	0	98.5558	57.3917
LOC102402444	Enterocytes	1.89317	0	0	85.2696	2.51133
RPL38	Enterocytes	1.54032	0	0	95.2503	44.4794
RPL27	Enterocytes	1.63597	0	0	97.6893	50.6721
RPL23	Enterocytes	1.83325	0	0	99.3261	61.4049
RPL23A	Enterocytes	1.75333	0	0	98.8768	59.8916
C5	Enterocytes	2.30943	0	0	95.6354	10.6828
RPS7	Enterocytes	1.59522	0	0	97.4326	55.776
RPL3	Enterocytes	1.73644	0	0	97.9461	50.4868
RPS26	Enterocytes	1.74592	0	0	96.7908	49.9862
LOC102394862	Enterocytes	1.799	0	0	99.294	64.457
KRT8	Enterocytes	1.74288	0	0	89.249	13.7156
RPS24	Enterocytes	1.95197	0	0	99.7433	63.6667
LOC102398942	Enterocytes	2.65337	0	0	93.1964	2.06121
LOC102416626	Enterocytes	2.07472	0	0	92.5225	15.8123
LOC102394267	Enterocytes	1.87873	0	0	94.6085	26.3217
EEF1G	Enterocytes	1.69604	0	0	96.7587	45.2925
RPLP2	Enterocytes	2.13684	0	0	99.4544	57.3516
RPL5	Enterocytes	1.76648	0	0	98.9089	57.4811
RPS8	Enterocytes	2.39651	0	0	99.9679	67.0318
RPL9	Enterocytes	1.69523	0	0	98.267	54.3675
RPL34	Enterocytes	1.64653	0	0	97.914	53.4076
RARRES2	Enterocytes	1.72582	0	0	90.0834	14.8509
RPS23	Enterocytes	1.98723	0	0	99.4544	60.9015
RPS14	Enterocytes	1.76333	0	0	99.2298	65.0013
SPINK1	Enterocytes	4.13842	0	0	99.6791	4.24149
RPS15	Enterocytes	1.80213	0	0	98.1707	50.5325
RACK1	Enterocytes	2.28095	0	0	99.8395	56.757
RPL36	Enterocytes	1.57188	0	0	96.1489	45.7706
C3	Enterocytes	3.00826	0	0	97.3684	22.8172
RPS28	Enterocytes	1.63642	0	0	99.4223	65.1506
RPL18A	Enterocytes	1.54913	0	0	95.5712	43.9625
UBA52	Enterocytes	1.52539	0	0	95.154	48.6508
SMOC2	Enterocytes	1.65907	0	0	73.1386	5.03205
RPS12	Enterocytes	2.00172	0	0	99.3902	56.5704
CD24	Enterocytes	1.61196	0	0	87.5802	14.429
RPLP1	Enterocytes	1.74026	0	0	99.647	71.8879
RPL4	Enterocytes	2.17819	0	0	99.8074	56.17
RPL31	Enterocytes	1.85905	0	0	99.294	60.5941
EPCAM	Enterocytes	2.03847	0	0	91.656	13.7897
RPS27A	Enterocytes	1.53988	0	0	95.6354	51.2868
LOC102389444	Enterocytes	1.93993	0	0	84.2426	3.07265
RPL35	Enterocytes	2.00209	0	0	99.4865	55.4457
RPL12	Enterocytes	2.09142	0	0	99.4865	54.1045
RPL7A	Enterocytes	1.5306	0	0	98.1707	59.5664
RPL21	Enterocytes	1.88657	0	0	99.6149	60.5055
HMGB1	Enterocytes	1.63678	0	0	96.9512	50.7211
OLFM4	Enterocytes	1.9898	0	0	74.1977	1.18331
LOC112578697	Enterocytes	2.38958	0	0	86.4891	1.2483
RPL7	Enterocytes	1.6412	0	0	96.7908	50.925
RPS20	Enterocytes	1.93868	0	0	99.0051	59.4295
RPL8	Enterocytes	1.80454	0	0	99.1977	57.9738
RPL27A	Enterocytes	1.59304	0	0	95.9884	43.7655
RPLP0	Enterocytes	2.23226	0	0	99.6791	58.6682
RPL6	Enterocytes	1.76439	0	0	98.7163	53.4267
RPS3A	Enterocytes	1.95368	0	0	99.7112	62.1848
RPL13	Enterocytes	1.70793	0	0	97.1438	51.6442
SPINT2	Enterocytes	1.62096	0	0	94.1271	28.7018
RPS16	Enterocytes	1.56419	0	0	97.3684	56.4374
RPS19	Enterocytes	2.18042	0	0	99.8395	63.4433
RPL18	Enterocytes	1.9237	0	0	98.8126	58.4115
RPL13A	Enterocytes	1.81767	0	0	99.5186	59.3826
RPS11	Enterocytes	2.11619	0	0	99.6791	60.7286
RPS9	Enterocytes	1.67996	0	0	96.3094	52.5155
RPS5	Enterocytes	1.7385	0	0	98.3954	55.2777
RPL37	Enterocytes	1.75346	0	0	98.7163	56.8045
RPS17	Enterocytes	2.07227	0	0	99.4544	56.7837
RPSA	Enterocytes	1.88142	0	0	99.1335	59.2612
RPL14	Enterocytes	1.79462	0	0	99.1014	57.2381
RPL32	Enterocytes	1.88239	0	0	99.5186	60.1724
LOC102404903	Enterocytes	2.34664	0	0	84.8524	1.01448
RPS2	Enterocytes	1.63986	0	0	98.6521	64.6751
CFP	Enterocytes	1.56951	0	0	79.2041	3.87946
SSR4	Enterocytes	1.70063	0	0	94.1271	31.7432
RPL10	Enterocytes	1.65401	0	0	95.9243	48.4411
LOC102392539	Enterocytes	2.04682	0	0	84.9166	0.960662
LOC112582676	Enterocytes	2.46717	0	0	81.8036	2.768
LOC102416353	Enterocytes	1.74761	0	0	55.7125	1.26988
PIGR	Enterocytes	5.14368	0	0	100	19.5722
C4BPA	Enterocytes	2.61891	0	0	96.8228	12.825
CYTB	Enterocytes	2.69078	0	0	99.9679	64.2989
ATP6	Enterocytes	3.03913	0	0	100	65.2412
ND1	Enterocytes	2.59987	0	0	99.8395	60.3742
COX1	Enterocytes	2.76443	0	0	100	64.587
ATP8	Enterocytes	1.9543	0	0	95.3145	40.4313
COX3	Enterocytes	2.89001	0	0	100	65.8188
ND3	Enterocytes	2.30175	0	0	99.4865	47.4616
ND2	Enterocytes	1.69766	0	0	97.8177	56.0038
ND4	Enterocytes	2.44948	0	0	99.8716	60.6149
COX2	Enterocytes	2.97774	0	0	99.9679	62.0287
LOC112578537	Epithelial cells	3.59475	0	0	95.9152	2.72496
HES1	Epithelial cells	1.32204	0	0	71.2097	9.68958
GMDS	Epithelial cells	1.27308	0	0	82.3252	19.2073
LOC102390435	Epithelial cells	1.52139	0	0	94.1477	41.1836
LOC102409533	Epithelial cells	3.3758	0	0	100	52.5175
RPL10A	Epithelial cells	1.37557	0	0	92.1838	49.9984
HSPD1	Epithelial cells	1.28719	0	0	87.392	34.3863
PTMA	Epithelial cells	1.77447	0	0	98.9395	56.1411
RPL11	Epithelial cells	1.22536	0	0	94.619	57.4766
RPL27	Epithelial cells	1.30159	0	0	93.6371	50.7662
KRT19	Epithelial cells	1.80566	0	0	84.4069	13.7891
UBB	Epithelial cells	1.71706	0	0	96.8578	49.7639
RPS6	Epithelial cells	1.25009	0	0	91.7125	46.6495
SPINK4	Epithelial cells	2.00623	0	0	86.685	9.16938
RPS7	Epithelial cells	1.37017	0	0	94.1084	55.8577
RPL3	Epithelial cells	1.29667	0	0	93.912	50.5814
LGALS2	Epithelial cells	1.42932	0	0	72.8594	2.35737
HSP90B1	Epithelial cells	1.2193	0	0	89.8665	49.9568
RPS26	Epithelial cells	1.24741	0	0	92.3802	50.0823
LOC102394862	Epithelial cells	1.3702	0	0	96.033	64.5284
ATP5F1B	Epithelial cells	1.2625	0	0	88.1383	38.2201
KRT8	Epithelial cells	2.29952	0	0	89.1202	13.8256
BTG1	Epithelial cells	1.4207	0	0	95.2474	44.8985
RPS24	Epithelial cells	1.30228	0	0	97.172	63.7354
C4H10orf99	Epithelial cells	1.42213	0	0	75.7266	0.602588
MUC2	Epithelial cells	1.5334	0	0	66.0644	4.03813
RPLP2	Epithelial cells	1.42129	0	0	96.465	57.4317
HSPA6	Epithelial cells	1.99648	0	0	94.3048	18.5601
REG4	Epithelial cells	2.32429	0	0	86.8814	5.48236
JUN	Epithelial cells	1.61956	0	0	95.0118	44.4704
RPS8	Epithelial cells	1.73313	0	0	98.0361	67.0919
AGR2	Epithelial cells	2.70686	0	0	87.9026	4.74618
RPS23	Epithelial cells	1.27187	0	0	96.1901	60.9783
RPS14	Epithelial cells	1.23872	0	0	95.8759	65.0724
SPINK1	Epithelial cells	3.09324	0	0	91.9089	4.42954
EGR1	Epithelial cells	1.28305	0	0	88.3739	29.0335
RPS15	Epithelial cells	1.22988	0	0	92.773	50.6362
BSG	Epithelial cells	1.34233	0	0	84.2105	28.3166
RACK1	Epithelial cells	1.60614	0	0	97.0935	56.837
DNAJB1	Epithelial cells	1.73362	0	0	95.8759	29.2011
CD24	Epithelial cells	1.85491	0	0	86.1351	14.544
LOC112587746	Epithelial cells	1.70563	0	0	97.6041	57.6003
LOC112587745	Epithelial cells	1.85284	0	0	98.2718	60.8518
FOS	Epithelial cells	1.50917	0	0	94.7368	36.9936
RPL4	Epithelial cells	1.5012	0	0	97.0935	56.2506
RPL31	Epithelial cells	1.22791	0	0	94.9332	60.6781
CALM2	Epithelial cells	1.22984	0	0	90.6913	51.3118
EPCAM	Epithelial cells	2.24549	0	0	88.4525	13.9229
ST6GAL2	Epithelial cells	1.40317	0	0	77.6905	2.87098
TMSB10	Epithelial cells	1.74587	0	0	96.9364	56.1178
RPL35	Epithelial cells	1.33616	0	0	96.1508	55.5309
RPL12	Epithelial cells	1.30195	0	0	95.2474	54.1975
KLF5	Epithelial cells	1.85173	0	0	87.4313	8.36475
RPL21	Epithelial cells	1.30971	0	0	96.9364	60.5793
HMGB1	Epithelial cells	1.26405	0	0	92.4588	50.8169
HSPH1	Epithelial cells	1.22748	0	0	90.6913	25.202
WFDC2	Epithelial cells	1.26074	0	0	76.4336	7.36694
LOC112578698	Epithelial cells	2.46863	0	0	83.5428	2.20527
LOC112578695	Epithelial cells	1.95917	0	0	76.9049	1.12203
LOC112578696	Epithelial cells	1.70985	0	0	75.5302	1.47719
LOC112578697	Epithelial cells	1.2895	0	0	66.7714	1.49874
LOC112578699	Epithelial cells	1.46836	0	0	71.7989	0.40612
RPL8	Epithelial cells	1.34277	0	0	95.1296	58.0597
RPS3	Epithelial cells	1.25052	0	0	95.0118	56.5193
HSPA8	Epithelial cells	1.77534	0	0	97.879	58.5086
RPLP0	Epithelial cells	1.58435	0	0	96.74	58.7464
RPL6	Epithelial cells	1.24058	0	0	92.6551	53.5312
RPS3A	Epithelial cells	1.3598	0	0	97.6826	62.2522
LOC102403818	Epithelial cells	1.43832	0	0	94.0691	50.7503
SPINT2	Epithelial cells	1.57723	0	0	88.2954	28.834
LGALS4	Epithelial cells	1.91755	0	0	84.7604	2.92497
RPS19	Epithelial cells	1.37191	0	0	96.9364	63.5146
FTL	Epithelial cells	1.27506	0	0	89.8272	43.9294
RPL18	Epithelial cells	1.36706	0	0	94.4226	58.4982
RPL13A	Epithelial cells	1.3678	0	0	96.9756	59.457
RPS11	Epithelial cells	1.59534	0	0	97.447	60.7993
RPS9	Epithelial cells	1.39102	0	0	95.4046	52.5846
RPS5	Epithelial cells	1.23687	0	0	93.1265	55.374
ATP5MPL	Epithelial cells	1.22756	0	0	84.2891	29.175
HSP90AA1	Epithelial cells	1.66547	0	0	98.9395	64.7812
RPS17	Epithelial cells	1.42705	0	0	95.4438	56.8712
RPSA	Epithelial cells	1.74412	0	0	97.0542	59.3323
RPL32	Epithelial cells	1.22834	0	0	95.2867	60.2566
ATP5F1A	Epithelial cells	1.23557	0	0	87.2349	38.647
RPS2	Epithelial cells	1.25967	0	0	95.4438	64.7449
LOC102392539	Epithelial cells	1.38291	0	0	69.5601	1.18109
LOC102412687	Epithelial cells	2.42744	0	0	83.15	2.79087
LOC112582676	Epithelial cells	2.78151	0	0	86.5672	2.85146
PIGR	Epithelial cells	4.34559	0	0	98.861	19.6958
CYTB	Epithelial cells	2.53443	0	0	99.9214	64.3507
ATP6	Epithelial cells	2.66035	0	0	99.9607	65.2917
ND1	Epithelial cells	2.30267	0	0	99.5679	60.433
COX1	Epithelial cells	2.63639	0	0	99.9214	64.6387
ATP8	Epithelial cells	1.65439	0	0	97.3291	40.4976
COX3	Epithelial cells	2.59028	0	0	100	65.8682
ND3	Epithelial cells	1.77874	0	0	97.8397	47.5474
ND2	Epithelial cells	1.44503	0	0	97.7612	56.0645
ND4	Epithelial cells	2.09242	0	0	99.5679	60.6736
ND5	Epithelial cells	1.37972	0	0	95.7973	42.8033
COX2	Epithelial cells	2.53199	0	0	99.8822	62.0841
APP	Excitatory neurons	1.35513	0	0	72.8451	37.9085
CADM2	Excitatory neurons	1.41927	0	0	67.7021	22.0995
LSAMP	Excitatory neurons	1.37329	0	0	63.7317	14.7964
GAP43	Excitatory neurons	1.34274	0	0	58.6093	5.67206
RAB6B	Excitatory neurons	1.04294	0	0	50.0309	3.53513
PCP4	Excitatory neurons	1.91115	0	0	68.1136	3.95869
TUBB2A	Excitatory neurons	1.76052	0	0	65.7066	10.102
RCAN2	Excitatory neurons	1.24915	0	0	62.23	15.0287
LOC102394594	Excitatory neurons	1.13232	0	0	50.9772	2.96953
SCN2A	Excitatory neurons	1.08421	0	0	50.9772	3.74474
LRP1B	Excitatory neurons	1.02626	0	0	52.1498	19.6371
ADAM23	Excitatory neurons	1.40592	0	0	59.0619	6.68647
MAP2	Excitatory neurons	1.57348	0	0	70.4176	20.5676
EPHA4	Excitatory neurons	1.16326	0	0	51.5738	5.83017
DNER	Excitatory neurons	1.42689	0	0	66.5501	15.4168
SLC26A11	Excitatory neurons	1.5758	0	0	65.9329	7.3505
NSF	Excitatory neurons	1.08139	0	0	55.071	14.3371
CLTC	Excitatory neurons	1.08273	0	0	66.8175	39.6644
PTPRD	Excitatory neurons	1.42877	0	0	73.0302	34.5434
GABBR2	Excitatory neurons	1.28795	0	0	55.1944	4.83794
NEFM	Excitatory neurons	1.95625	0	0	67.2084	2.96315
NEFL	Excitatory neurons	1.46741	0	0	59.8437	1.99107
DPYSL2	Excitatory neurons	1.51213	0	0	73.5857	25.1845
GAPDH	Excitatory neurons	1.31	0	0	73.3594	45.8312
ENO2	Excitatory neurons	1.57	0	0	63.5672	2.25653
CLSTN3	Excitatory neurons	1.17145	0	0	54.7624	3.3862
ANKS1B	Excitatory neurons	1.04682	0	0	53.1784	16.8497
KIF21A	Excitatory neurons	1.53418	0	0	69.245	19.5002
CNTN1	Excitatory neurons	1.09967	0	0	58.5476	14.7933
LOC102399969	Excitatory neurons	1.16232	0	0	67.2084	38.2412
SYT1	Excitatory neurons	2.63479	0	0	83.0282	14.2545
KCNC2	Excitatory neurons	1.01208	0	0	47.1508	6.71809
SPOCK2	Excitatory neurons	1.25511	0	0	56.4287	7.40048
NRG3	Excitatory neurons	1.30021	0	0	55.4413	15.0366
CLSTN1	Excitatory neurons	1.12578	0	0	58.2802	19.7687
DNM3	Excitatory neurons	1.01282	0	0	57.8893	19.1712
ATP1B1	Excitatory neurons	1.85911	0	0	75.2726	27.8462
LOC112585150	Excitatory neurons	1.1383	0	0	53.3018	18.0194
SLC17A6	Excitatory neurons	1.26357	0	0	53.4664	1.14727
NELL1	Excitatory neurons	1.00568	0	0	49.6811	11.3487
NTM	Excitatory neurons	1.04641	0	0	49.5166	9.91865
RTN3	Excitatory neurons	1.40529	0	0	68.4633	29.644
SYT11	Excitatory neurons	1.35099	0	0	60.1522	6.04667
SV2A	Excitatory neurons	1.13763	0	0	51.7383	1.4724
NTNG1	Excitatory neurons	1.35654	0	0	56.3259	5.94696
LRRC7	Excitatory neurons	1.16287	0	0	51.08	9.51192
DNAJC6	Excitatory neurons	1.2887	0	0	62.3329	11.9719
NCDN	Excitatory neurons	1.06165	0	0	48.056	3.25513
UCHL1	Excitatory neurons	1.85723	0	0	72.2279	5.97781
KCNIP4	Excitatory neurons	1.31517	0	0	59.2676	23.0172
CAMK2D	Excitatory neurons	1.03696	0	0	66.1798	37.7126
ANK2	Excitatory neurons	1.38334	0	0	69.3273	24.6972
PCLO	Excitatory neurons	1.14646	0	0	54.063	11.0884
CNTNAP2	Excitatory neurons	1.46747	0	0	67.0644	24.0431
DPP6	Excitatory neurons	1.18678	0	0	59.3705	17.2189
TENM2	Excitatory neurons	1.04559	0	0	50.3806	16.2343
GABRB2	Excitatory neurons	1.1125	0	0	50.1131	3.80416
CAMK2A	Excitatory neurons	1.10408	0	0	49.3726	2.05381
NDFIP1	Excitatory neurons	1.25601	0	0	69.245	37.1603
SPOCK1	Excitatory neurons	1.21577	0	0	58.095	11.312
KIF3A	Excitatory neurons	1.01097	0	0	56.3053	16.4149
TMEM59L	Excitatory neurons	1.31763	0	0	55.2561	2.19253
SNAP91	Excitatory neurons	1.01033	0	0	54.1452	11.1692
RIMS1	Excitatory neurons	1.03336	0	0	47.6651	9.19903
CALM1	Excitatory neurons	1.08032	0	0	75.8486	57.4239
NRXN3	Excitatory neurons	1.28454	0	0	59.3499	18.8328
RTN1	Excitatory neurons	1.44797	0	0	64.0609	11.7009
MYO5A	Excitatory neurons	1.06511	0	0	53.4252	13.8577
NRXN1	Excitatory neurons	2.02477	0	0	80.1275	23.2801
RTN4	Excitatory neurons	1.29477	0	0	70.7056	33.1978
VSNL1	Excitatory neurons	1.34474	0	0	58.3419	5.28318
STXBP1	Excitatory neurons	1.27684	0	0	61.1808	12.8747
DNM1	Excitatory neurons	1.06202	0	0	51.6972	4.51587
OLFM1	Excitatory neurons	1.05447	0	0	49.2286	1.29772
PCDH9	Excitatory neurons	1.92858	0	0	82.3082	26.4052
CHGB	Excitatory neurons	1.11475	0	0	51.656	5.57363
SNAP25	Excitatory neurons	1.60834	0	0	68.3398	9.28012
RIMS2	Excitatory neurons	1.0512	0	0	54.0424	14.5791
STMN2	Excitatory neurons	1.72995	0	0	66.8587	2.05687
NCAM1	Excitatory neurons	1.22523	0	0	62.7649	15.7435
GRIA4	Excitatory neurons	1.11756	0	0	52.9932	11.0195
NEFH	Excitatory neurons	1.22617	0	0	50.9977	1.10519
SEZ6L	Excitatory neurons	1.63025	0	0	63.5672	4.21369
GRIA2	Excitatory neurons	1.10909	0	0	51.6766	3.38952
CPE	Excitatory neurons	1.38114	0	0	62.3329	12.8048
LOC102403160	Excitatory neurons	1.09135	0	0	50.5863	1.41374
NDRG4	Excitatory neurons	1.45363	0	0	61.6951	3.13069
PPP2R1A	Excitatory neurons	1.01878	0	0	54.207	17.4038
PEG3	Excitatory neurons	1.00405	0	0	51.8	9.46245
MAP1B	Excitatory neurons	2.96752	0	0	83.3162	14.7653
CKB	Excitatory neurons	1.06804	0	0	57.807	14.5263
LOC102390408	Excitatory neurons	1.12948	0	0	52.088	14.6118
LOC102406900	Excitatory neurons	2.35411	0	0	76.3629	21.2403
MAP1A	Excitatory neurons	1.27091	0	0	57.951	6.5429
CADPS	Excitatory neurons	1.28187	0	0	63.6289	16.6855
INA	Excitatory neurons	1.15189	0	0	50.5452	2.13643
TCF7L2	Excitatory neurons	1.06407	0	0	62.3534	27.7376
CALY	Excitatory neurons	1.04849	0	0	49.5371	1.79319
YWHAG	Excitatory neurons	1.28668	0	0	65.3569	28.3264
RBFOX1	Excitatory neurons	1.4918	0	0	67.8256	27.0822
TACC1	Fibro&Adipogenic progenitor cells	1.10983	0	0	62.1821	30.4501
FGFR1	Fibro&Adipogenic progenitor cells	1.40178	0	0	67.3424	13.2925
DLC1	Fibro&Adipogenic progenitor cells	2.40044	0	0	79.9853	30.8574
ROBO1	Fibro&Adipogenic progenitor cells	1.37836	0	0	63.0299	27.0539
CADM2	Fibro&Adipogenic progenitor cells	1.17328	0	0	50.8293	22.464
COL8A1	Fibro&Adipogenic progenitor cells	1.27228	0	0	53.6307	9.20826
ABI3BP	Fibro&Adipogenic progenitor cells	1.57877	0	0	66.5684	11.0972
ZBTB20	Fibro&Adipogenic progenitor cells	1.80922	0	0	86.2514	55.2011
FNDC3B	Fibro&Adipogenic progenitor cells	1.48817	0	0	73.0557	34.1729
PLD1	Fibro&Adipogenic progenitor cells	1.23542	0	0	60.4865	17.6897
MBNL1	Fibro&Adipogenic progenitor cells	1.37834	0	0	86.0671	60.3909
PPP2R3A	Fibro&Adipogenic progenitor cells	1.17281	0	0	61.9241	25.9948
COL6A2	Fibro&Adipogenic progenitor cells	1.14319	0	0	56.8374	6.88236
FKBP5	Fibro&Adipogenic progenitor cells	1.96835	0	0	79.3586	43.2541
COL3A1	Fibro&Adipogenic progenitor cells	1.1504	0	0	58.275	16.6663
GULP1	Fibro&Adipogenic progenitor cells	1.04902	0	0	53.6675	17.7165
PDE1A	Fibro&Adipogenic progenitor cells	1.29979	0	0	58.8647	14.4728
TTN	Fibro&Adipogenic progenitor cells	2.69931	0	0	97.7516	18.8954
FMNL2	Fibro&Adipogenic progenitor cells	1.26775	0	0	63.9882	27.2713
NEB	Fibro&Adipogenic progenitor cells	1.62517	0	0	92.7755	8.51995
TNS1	Fibro&Adipogenic progenitor cells	1.24835	0	0	63.0667	17.7051
PID1	Fibro&Adipogenic progenitor cells	1.75	0	0	71.139	19.365
ABCA6	Fibro&Adipogenic progenitor cells	1.33849	0	0	59.9705	9.64144
ABCA9	Fibro&Adipogenic progenitor cells	2.78221	0	0	80.9805	7.16463
SCARA5	Fibro&Adipogenic progenitor cells	1.26768	0	0	57.1323	6.59603
BNC2	Fibro&Adipogenic progenitor cells	1.42301	0	0	63.4353	14.2953
NFIB	Fibro&Adipogenic progenitor cells	1.1352	0	0	70.8441	35.7291
COL15A1	Fibro&Adipogenic progenitor cells	1.371	0	0	59.9705	7.10579
EBF2	Fibro&Adipogenic progenitor cells	1.69084	0	0	64.2831	5.28331
GSN	Fibro&Adipogenic progenitor cells	2.57147	0	0	92.4438	24.7529
MFAP5	Fibro&Adipogenic progenitor cells	1.27392	0	0	55.2893	3.31805
EPS8	Fibro&Adipogenic progenitor cells	1.03508	0	0	53.4464	18.185
SOX5	Fibro&Adipogenic progenitor cells	1.28985	0	0	66.1261	30.7017
PPFIBP1	Fibro&Adipogenic progenitor cells	1.21539	0	0	70.5861	28.1731
MYBPC1	Fibro&Adipogenic progenitor cells	1.53455	0	0	85.9565	7.10681
DCN	Fibro&Adipogenic progenitor cells	1.89026	0	0	76.115	14.3871
BICC1	Fibro&Adipogenic progenitor cells	1.62657	0	0	67.2687	15.5649
LAMC1	Fibro&Adipogenic progenitor cells	1.55551	0	0	72.171	19.1525
KAZN	Fibro&Adipogenic progenitor cells	1.73535	0	0	61.5923	22.709
LOC112585216	Fibro&Adipogenic progenitor cells	1.72893	0	0	100	98.0862
TGFBR3	Fibro&Adipogenic progenitor cells	1.80781	0	0	77.8843	24.0838
NFIA	Fibro&Adipogenic progenitor cells	1.36118	0	0	76.1887	43.4248
PLPP3	Fibro&Adipogenic progenitor cells	1.25217	0	0	63.4353	20.7627
AGAP1	Fibro&Adipogenic progenitor cells	1.09432	0	0	64.5042	30.5629
COL6A3	Fibro&Adipogenic progenitor cells	2.16474	0	0	82.9709	8.77686
LDB2	Fibro&Adipogenic progenitor cells	1.42964	0	0	59.8968	10.7586
AFF1	Fibro&Adipogenic progenitor cells	1.54763	0	0	71.913	32.9832
DKK2	Fibro&Adipogenic progenitor cells	1.17525	0	0	46.8854	2.98708
MEOX2	Fibro&Adipogenic progenitor cells	1.17072	0	0	50.7925	3.97643
CREB5	Fibro&Adipogenic progenitor cells	1.14167	0	0	53.4832	12.9767
JAZF1	Fibro&Adipogenic progenitor cells	1.05579	0	0	56.2477	21.2081
EBF1	Fibro&Adipogenic progenitor cells	2.59963	0	0	78.8795	14.9679
TRIP10	Fibro&Adipogenic progenitor cells	1.21332	0	0	60.8183	8.13623
LOC112587187	Fibro&Adipogenic progenitor cells	1.0939	0	0	74.4563	42.635
UST	Fibro&Adipogenic progenitor cells	1.32699	0	0	59.6019	14.5573
EYA4	Fibro&Adipogenic progenitor cells	1.49076	0	0	75.9676	15.0077
ENPP1	Fibro&Adipogenic progenitor cells	1.94183	0	0	74.7143	12.9278
LAMA2	Fibro&Adipogenic progenitor cells	3.91644	0	0	91.3749	18.66
REV3L	Fibro&Adipogenic progenitor cells	1.07622	0	0	68.9642	30.7514
TRDN	Fibro&Adipogenic progenitor cells	1.32521	0	0	83.3395	11.784
RGS6	Fibro&Adipogenic progenitor cells	1.61294	0	0	62.5138	15.7008
FBN1	Fibro&Adipogenic progenitor cells	1.63265	0	0	69.2223	17.8393
RORA	Fibro&Adipogenic progenitor cells	1.9011	0	0	78.8795	45.018
LVRN	Fibro&Adipogenic progenitor cells	1.72818	0	0	64.9466	2.18388
SPTBN1	Fibro&Adipogenic progenitor cells	1.97156	0	0	84.9982	50.3272
HMCN2	Fibro&Adipogenic progenitor cells	1.38661	0	0	57.7958	2.94447
COL4A2	Fibro&Adipogenic progenitor cells	1.52949	0	0	67.7479	13.5124
COL4A1	Fibro&Adipogenic progenitor cells	1.97716	0	0	78.5477	16.0105
MEDAG	Fibro&Adipogenic progenitor cells	1.04958	0	0	48.1386	3.95741
DCLK1	Fibro&Adipogenic progenitor cells	1.17257	0	0	53.4832	11.6955
LHFPL6	Fibro&Adipogenic progenitor cells	1.09714	0	0	49.9816	10.1989
WDFY2	Fibro&Adipogenic progenitor cells	1.12937	0	0	57.6852	19.6775
ENOX1	Fibro&Adipogenic progenitor cells	1.22452	0	0	53.4095	18.6471
ARHGAP21	Fibro&Adipogenic progenitor cells	1.1183	0	0	62.4032	24.7176
PLXDC2	Fibro&Adipogenic progenitor cells	1.3837	0	0	65.0571	23.8883
NRP1	Fibro&Adipogenic progenitor cells	1.25582	0	0	64.5042	21.8241
CELF2	Fibro&Adipogenic progenitor cells	1.85418	0	0	77.2208	38.6048
RUNX1T1	Fibro&Adipogenic progenitor cells	1.53686	0	0	67.969	19.4064
ZFPM2	Fibro&Adipogenic progenitor cells	1.27199	0	0	61.1869	17.6892
SBF2	Fibro&Adipogenic progenitor cells	1.07267	0	0	67.1581	34.376
ZBTB16	Fibro&Adipogenic progenitor cells	1.99237	0	0	81.2016	34.9609
TTC28	Fibro&Adipogenic progenitor cells	1.40852	0	0	69.0748	29.5127
MED13L	Fibro&Adipogenic progenitor cells	1.56009	0	0	77.5157	44.9576
CRISPLD2	Fibro&Adipogenic progenitor cells	1.15359	0	0	53.8887	7.5377
FBXL7	Fibro&Adipogenic progenitor cells	1.58827	0	0	66.0523	19.2182
ADCY2	Fibro&Adipogenic progenitor cells	1.05846	0	0	72.8714	15.623
NOVA1	Fibro&Adipogenic progenitor cells	1.60155	0	0	65.1677	14.7348
ADAMTSL3	Fibro&Adipogenic progenitor cells	1.63341	0	0	65.6837	14.3833
EGFR	Fibro&Adipogenic progenitor cells	1.72519	0	0	71.0284	23.0295
RBMS3	Fibro&Adipogenic progenitor cells	1.38764	0	0	70.4755	32.0572
CNTN3	Fibro&Adipogenic progenitor cells	1.12183	0	0	50.3133	7.39212
PDZRN3	Fibro&Adipogenic progenitor cells	1.28725	0	0	64.0619	13.5147
MITF	Fibro&Adipogenic progenitor cells	1.34196	0	0	69.4066	28.6106
PTPRG	Fibro&Adipogenic progenitor cells	1.12958	0	0	66.8633	36.8523
TCF4	Fibro&Adipogenic progenitor cells	1.2804	0	0	73.5348	36.986
SETBP1	Fibro&Adipogenic progenitor cells	1.20136	0	0	65.868	21.0445
PRKG1	Fibro&Adipogenic progenitor cells	1.51008	0	0	68.3376	28.0575
DMD	Fibro&Adipogenic progenitor cells	1.43515	0	0	83.3763	42.8369
[truncated: 3,802 more rows]

## Sheet: Table S7
Table S7. The candidate genes under selection in dairy river buffalo.
Gene
MYLK
KALRN
ATP11B
DCUN1D1
ADAM23
DYTN
FAM237A
MED18
SESN2
EYA3
PPP1R8
RPA2
SMPDL3B
STX12
THEMIS2
XKR8
RPTOR
MILR1
PECAM1
SAP30
SCRG1
ADAMTSL1
RBFOX2
LOC102412894
ATP2B1
CEP290
TMTC3
METTL25
PAWR
TRHDE
BTC
ANKRD17
CABS1
LOC102400605
LOC102400929
CSN1S1
CSN2
LOC102395699
LOC102397372
LOC102397690
STATH
SULT1E1
LOC102398239
LOC102398487
LOC102399410
LOC102398161
LOC102398807
LOC102407350
LOC102408678
LOC112577697
LOC102404752
LOC102406367
LOC102410098
YTHDC1
CENPC
ZNF800
AHCYL2
SMO
LOC102412511
UBE2H
KLHDC10
ZC3HC1
CEP41
CPA1
CPA5
COL23A1
HACE1
LOC102389113
TMEM30B
ARF6
CKAP2L
IL1A
NT5DC4
KPNA3
LOC102416468
SPRYD7
ZNF831
DZANK1
POLR3F
KAT14
LOC102395100
OVOL2
PET117
LOC102408830
LOC102412131
LOC102412450
LOC102412773
LOC102413118
LOC102413452
PPFIBP2
FSTL5
ZNF469
ANKRD11
CPNE7
DPEP1
RPL13
SPG7
CDK10
CENPBD1
DBNDD1
DEF8
FANCA
GAS8
LOC102400019
LOC102402068
LOC102403160
LOC112580226
SPATA2L
SPIRE2
TCF25
VPS9D1
ZNF276
SHCBP1
MYLK3
ORC6
VPS35
RYBP
PIGN
RELCH
STN1
VTI1A
AUTS2

## Sheet: Table S8
Table S8. Significant and near-significant cell types identified in enrichment analysis of genes under selection in river buffalo.
Method	Tissue	Cell type	-log10(p_value)
Cell specific expression	Blood	Unknown	1.40296
	Liver	Cholangiocytes	2.04291
	Mammary	Luminal cells	2.23651
	Pituitary	Lactotropes	1.38369
	Pituitary	Somatotropes	1.64484
DEGs between two buffalo types	Adipose	Endometrium cells	1.93407
	Liver	Cholangiocytes	1.91539
	Mammary	B cells	2.03189
	Mammary	Basal cells	1.89945
	Mammary	Hormone responsive cells	2.03189
	Pituitary	Endothelial cells	1.88695
	Pituitary	Hormone producing cells	1.56031
	Pituitary	Somatotropes	1.88695
	Liver	Hepatocytes	1.14
Genes highly expressed in river buffalo	Adipose	Endometrium cells	1.93407
	Duodenum	Lymphatic endothelial cells	3.0454
	Duodenum	Plasma cells	1.45623
	Heart	Endocardial cells	1.84775
	Heart	Endothelial cells	1.71759
	Heart	Lymphatic endothelial cells	1.84775
	Heart	Neuronal cells	1.84775
	Heart	Neutrophil cells	1.84775
	Liver	Endothelial cells	1.44373
	Pituitary	Corticotropes	1.43155
	Pituitary	Endothelial cells	1.67659
	Pituitary	Folliculostellates	1.43155
	Pituitary	Gonadotropes	1.67659
	Pituitary	Hormone producing cells	1.89406
	Pituitary	Somatotropes	2.13919
	Hypothalamus	Excitatory neurons	1.3

## Sheet: Table S9
Table S9. The intersecting genes between cell type specific genes (or DEGs) in key cell types and genes under selection in dairy river buffalo.
Method	Gene
Cell specific expression	ANKRD11
	ANKRD17
	AUTS2
	LOC102398161
	LOC102398487
	LOC102404752
	MYLK
	RBFOX2
	RPTOR
	UBE2H
	VTI1A
	AHCYL2
	CSN1S1
	CSN2
	CSN1S2
	PPFIBP2
	RELCH
	RYBP
	ADAMTSL1
	ATP2B1
	FSTL5
	KALRN
	ADAM23
	KLHDC10
DEGs between two buffalo types	ADAM23
	ADAMTSL1
	ATP2B1
	AUTS2
	CPNE7
	DZANK1
	KALRN
	LOC102403160
	RBFOX2
	ANKRD17
	LOC102398161
	LOC102398487
	LOC102399410
	LOC102404752
	LOC102408678
	MYLK
	UBE2H
	SULT1E1
	ARF6
	CSN1S1
	CSN2
	CSN1S2
	PAWR
	RPL13
	VTI1A
	YTHDC1
	ANKRD11
	FSTL5
	AHCYL2
	RPTOR
Genes highly expressed in river buffalo	ADAM23
	ANKRD17
	CENPC
	CEP290
	DCUN1D1
	KLHDC10
	RELCH
	RPTOR
	TMTC3
	TRHDE
	ADAMTSL1
	ATP2B1
	AUTS2
	CPNE7
	DBNDD1
	KALRN
	RBFOX2
	ANKRD11
	FSTL5
	VTI1A
	AHCYL2
	HACE1

## Sheet: Table S10
Table S10. Significant cell types identified in enrichment analysis of upregulated genes in river buffalo.
Trait	Tissue	Cell type	FDR
Milk yield	Adipose	Mast cells	0.021875
	Mammary	B cells	0.0402778
	Mammary	Dendritic cells	0.034375
	Mammary	Endothelial cells	0.000625
	Mammary	Fibroblasts	0.04375
	Mammary	Monocytes	0.034375
	Mammary	Smooth muscle cells	0.025
	Mammary	T cells	0.000625
	Rumen	Endothelial cells	0.00416667
	Rumen	Lymphatic endothelial cells	0.034375
Fat yield	Adipose	Adipocytes	0.015625
	Adipose	Mast cells	0.009375
	Lung	Fibroblasts	0.0272727
	Mammary	Basal cells	0.015625
	Mammary	Dendritic cells	0.009375
	Mammary	Endothelial cells	0.009375
	Mammary	Fibroblasts	0.025
	Mammary	Luminal cells	0.025
	Mammary	Macrophages	0.015625
	Mammary	Monocytes	0.009375
	Mammary	Pericytes	0.0375
	Mammary	T cells	0.015
Protein yield	Adipose	Mast cells	0.0291667
	Blood	Proliferative T cells	0.03875
	Mammary	Basal cells	0.0333333
	Mammary	Dendritic cells	0.01875
	Mammary	Endothelial cells	0.0333333
	Mammary	Luminal cells	0.0333333
	Mammary	Monocytes	0.03875
	Mammary	Smooth muscle cells	0.01875
	Rumen	Lymphatic endothelial cells	0.03875
	Rumen	Proliferative basal cells	0.03875
Protein percentage	Adipose	Adipocytes	0.000104167
	Adipose	Mast cells	0.000961538
	Blood	Proliferative T cells	0.0195652
	Colon	Endothelial cells	0.0215
	Colon	Macrophages	0.00625
	Duodenum	Endothelial cells	0.0213542
	Hypothalamus	Astrocytes	0.0461207
	Hypothalamus	Unknown	0.011875
	Lung	Proliferative T cells	0.0222222
	Mammary	B cells	0.000104167
	Mammary	Basal cells	0.000104167
	Mammary	Dendritic cells	0.000104167
	Mammary	Endothelial cells	0.000104167
	Mammary	Fibroblasts	0.000104167
	Mammary	Luminal cells	0.000104167
	Mammary	Macrophages	0.00657895
	Mammary	Mast cells	0.0130682
	Mammary	Hormone responsive cells	0.000104167
	Mammary	Monocytes	0.000104167
	Mammary	Pericytes	0.00625
	Mammary	Smooth muscle cells	0.00178571
	Mammary	T cells	0.000104167
	Pituitary	Microglia cells	0.00625
	Rumen	Basal cells	0.000104167
	Rumen	Endothelial cells	0.00583333
	Rumen	Granule cells	0.000104167
	Rumen	Lymphatic endothelial cells	0.0222222
	Rumen	Smooth muscle cells	0.0433036
	Rumen	T cells	0.0130682

[truncated: 3 more sheets: Table S11, Table S12, Table S13]
